# Supplementary material for: Mapping and Validation of the Major Sex-Determining Region in Nile Tilapia (Oreochromis niloticus L.) Using RAD Sequencing
Source: PLoS One. 2013 Jul 11;8(7):e68389. doi: 10.1371/journal.pone.0068389 (PMC3708939; doi:10.1371/journal.pone.0068389)
Supplement: Table S1 — Sample origins and RAD barcodes. Details each sample used: sample ID, family, gender, RAD barcode (index) used, number of raw reads (paired-ended or single-ended) and number of RAD-tags. (CSV) [file pone.0068389.s001.csv]

Sample	Type	Family	Gender	Run	Barcode	Paired-end_Reads	Single-end_Reads	RAD-tag
D9E3	Parent	1	Male	1	GCGCC	8249835		84919
EA38	Parent	1	Female	1	TCAGA	3889107		74599
46A8	Parent	2	Male	1	CGGCG	10634039		111686
F2E0	Parent	2	Female	1	AACCC	5267765		80424
1488	Progeny	1	Female	1	CGCGC	2212887		73834
1490	Progeny	1	Female	1	GCTAA	3312682		77250
1493	Progeny	1	Female	1	GGCCT	3099146		75984
1496	Progeny	1	Female	1	TTTTA	3333702		75878
1497	Progeny	1	Female	1	GTCAC	2256046		75529
1498	Progeny	1	Female	1	TCCTC	3915611		84949
1501	Progeny	1	Male	1	TGTGG	3398571		80609
1502	Progeny	1	Male	1	TTAAT	4335973		89819
1503	Progeny	1	Male	1	GGTTC	2145544		73538
1506	Progeny	1	Female	1	CCTTG	2559237		75177
1507	Progeny	1	Female	1	TACGT	3951323		78880
1508	Progeny	1	Male	1	ATTAG	2933350		76717
1513	Progeny	1	Male	1	CGTAT	4296797		82499
1517	Progeny	1	Male	1	CTCTT	3122313		76113
1518	Progeny	1	Male	1	ATCGA	2167597		76092
1519	Progeny	1	Male	1	CCCCA	2224270		77335
1520	Progeny	1	Female	1	GACTA	3045880		79722
1521	Progeny	1	Female	1	GTTGT	2311276		78773
1526	Progeny	1	Male	1	GATCG	2293425		72425
1528	Progeny	1	Male	1	TATAC	3350493		80010
1683	Progeny	2	Female	1	TGGTT	6639082		88151
1685	Progeny	2	Female	1	TTCCG	2192156		73833
1686	Progeny	2	Female	1	AGCTG	2292249		75572
1687	Progeny	2	Male	1	CATGA	1856200		78156
1690	Progeny	2	Female	1	AGTCA	1810618		73170
1691	Progeny	2	Male	1	CACAG	3588250		89809
1693	Progeny	2	Female	1	CTTCC	1895182		80165
1694	Progeny	2	Female	1	TTGGC	2214780		100250
1695	Progeny	2	Female	1	TGACC	2836435		102644
1699	Progeny	2	Male	1	GCCGG	2246383		81839
1700	Progeny	2	Female	1	CGATA	3268832		99686
1702	Progeny	2	Male	1	TCTCT	2962916		88075
1703	Progeny	2	Male	1	TGCAA	3134776		87320
1704	Progeny	2	Female	1	CTAGG	3340587		81092
1705	Progeny	2	Female	1	CTGAA	2741484		86724
1711	Progeny	2	Male	1	GGAAG	3807460		109846
1712	Progeny	2	Male	1	GTACA	3286822		111812
1713	Progeny	2	Male	1	GTGTG	3558201		115696
1721	Progeny	2	Male	1	ACCAT	2826520		78943
1722	Progeny	2	Male	1	ACTGC	2141037		97097
1489	Progeny	1	Male	2	CGATA		4890912	78403
1491	Progeny	1	Male	2	CTAGG		5512513	84798
1492	Progeny	1	Male	2	CTGAA		4667272	80728
1494	Progeny	1	Male	2	CGCGC		731046	67651
1495	Progeny	1	Male	2	GCTAA		1112596	71668
1499	Progeny	1	Female	2	GGCCT		749432	66484
1500	Progeny	1	Male	2	GTCAC		1063898	71427
1504	Progeny	1	Female	2	TAGCA		4469529	77654
1505	Progeny	1	Female	2	TCCTC		1130562	70611
1510	Progeny	1	Female	2	TGTGG		1336407	70136
1511	Progeny	1	Female	2	ATTAG		800106	65264
1512	Progeny	1	Female	2	GTGTG		3423457	82181
1514	Progeny	1	Male	2	CGTAT		930053	68350
1516	Progeny	1	Male	2	CTCTT		960597	68220
1522	Progeny	1	Female	2	CCTTG		650596	62602
1523	Progeny	1	Female	2	GACTA		980305	69486
1524	Progeny	1	Female	2	GCGCC		6695201	80165
1525	Progeny	1	Female	2	GTTGT		1103082	68719
1527	Progeny	1	Male	2	TACGT		1716471	76317
1529	Progeny	1	Male	2	TCGAG		4176533	80932
1530	Progeny	1	Female	2	TGACC		12140	1411
1531	Progeny	1	Female	2	TTTTA		1063760	69156
1532	Progeny	1	Male	2	ATCGA		990499	67854
1533	Progeny	1	Male	2	CCCCA		1143120	68733
1534	Progeny	1	Male	2	CGGCG		4643184	89198
1535	Progeny	1	Male	2	GATCG		525459	62477
1536	Progeny	1	Female	2	GCATT		5738412	91121
1538	Progeny	1	Female	2	GGTTC		810620	66726
1539	Progeny	1	Male	2	TATAC		737645	67724
1540	Progeny	1	Female	2	TTCCG		892154	68794
1541	Progeny	1	Female	2	AGCTG		649195	65812
1542	Progeny	1	Male	2	AGTCA		894233	68549
1544	Progeny	1	Male	2	CTTCC		973735	69605
1545	Progeny	1	Male	2	CATGA		729225	67161
1546	Progeny	1	Female	2	GTACA		6404880	93644
1547	Progeny	1	Male	2	GAGAT		6271019	91985
1548	Progeny	1	Male	2	GCCGG		970484	69508
1549	Progeny	1	Female	2	AGAGT		6635	609
1550	Progeny	1	Female	2	CACAG		489113	61135
1551	Progeny	1	Male	2	TCTCT		521658	56961
1552	Progeny	1	Female	2	TGCAA		1077730	69239
1554	Progeny	1	Female	2	GAAGC		3627597	78735
1555	Progeny	1	Female	2	GGGGA		3642321	83627
1556	Progeny	1	Male	2	TAATG		2439827	74534
1557	Progeny	1	Female	2	TCAGA		2182229	73835
1558	Progeny	1	Female	2	AACCC		2813936	76177
1559	Progeny	1	Male	2	ACCAT		2957488	75845
1560	Progeny	1	Female	2	ACTGC		1891109	72106
1562	Progeny	1	Male	2	TGGTT		2877344	74021
1563	Progeny	1	Male	2	TTAAT		948027	70611
