# Supplementary material for: Mapping and Validation of the Major Sex-Determining Region in Nile Tilapia (Oreochromis niloticus L.) Using RAD Sequencing
Source: PLoS One. 2013 Jul 11;8(7):e68389. doi: 10.1371/journal.pone.0068389 (PMC3708939; doi:10.1371/journal.pone.0068389)
Supplement: Table S2 — Genetic maps. Ordered markers: marker ID, linkage group and position (cM). (CSV) [file pone.0068389.s002.csv]

ID	Chr	Pos_(cM)
10607	1	0.000
76869	1	0.000
1842	1	1.500
3778	1	1.500
3952	1	1.500
5173	1	1.500
8288	1	1.500
9093	1	1.500
10009	1	1.500
10072	1	1.500
10262	1	1.500
10322	1	1.500
12452	1	1.500
15307	1	1.500
15517	1	1.500
15925	1	1.500
17101	1	1.500
18800	1	1.500
20016	1	1.500
21236	1	1.500
23898	1	1.500
24566	1	1.500
32115	1	1.500
36100	1	1.500
36271	1	1.500
36404	1	1.500
40819	1	1.500
41245	1	1.500
43821	1	1.500
43966	1	1.500
44240	1	1.500
51711	1	1.500
52594	1	1.500
56106	1	1.500
60974	1	1.500
66472	1	1.500
70240	1	1.500
71159	1	1.500
73648	1	1.500
615	1	4.500
16885	1	4.500
24254	1	4.500
26327	1	4.500
42382	1	4.500
77036	1	4.500
7803	1	6.000
58724	1	6.000
74798	1	6.000
29330	1	7.500
8070	1	12.100
35048	1	13.600
48869	1	13.600
56449	1	13.600
63421	1	13.600
69703	1	13.600
27322	1	15.500
40448	1	15.500
40950	1	15.500
16251	1	17.300
46537	1	17.300
7552	1	21.100
63449	1	21.100
28650	1	22.600
15129	1	24.100
82373	1	24.100
43968	1	24.100
923	1	24.100
39098	1	24.100
46072	1	24.100
43115	1	24.100
12260	1	24.100
36470	1	24.100
30118	1	24.100
45080	1	25.600
34504	1	25.600
68095	1	25.600
28611	1	25.600
49412	1	25.600
79533	1	25.600
1892	1	25.600
13902	1	25.600
8258	1	25.600
10474	1	25.600
55543	1	25.600
54919	1	25.600
14877	1	25.600
69364	1	25.600
65886	1	25.600
6392	1	25.600
73077	1	25.600
34082	1	25.600
36253	1	25.600
6563	1	25.600
3102	1	25.600
14131	1	25.600
29205	1	25.600
55009	1	25.600
20344	1	25.600
57053	1	25.600
823	1	25.600
36798	1	25.600
2324	1	25.600
40302	1	25.600
17704	1	25.600
62999	1	25.600
66701	1	25.600
17387	1	25.600
42615	1	25.600
43110	1	25.600
20117	1	25.600
46578	1	25.600
25455	1	25.600
27311	1	25.600
49001	1	25.600
38424	1	25.600
60496	1	25.600
41751	1	25.600
24956	1	25.600
796	1	25.600
57920	1	25.600
4014	1	25.600
69796	1	25.600
24184	1	25.600
8660	1	25.600
46143	1	27.000
12738	1	27.000
5948	1	27.000
41117	1	27.000
32132	1	27.000
19621	1	27.000
12336	1	27.000
10998	1	27.000
47807	1	27.000
39969	1	27.000
19381	1	27.000
47307	1	27.000
73572	1	27.000
31113	1	27.000
16032	1	27.000
53491	1	27.000
36472	1	27.000
49075	1	27.000
61067	1	27.000
34576	1	27.000
38916	1	27.000
59587	1	27.000
62570	1	27.000
1495	1	27.000
54867	1	27.000
16445	1	27.000
8866	1	27.000
3327	1	27.000
26578	1	27.000
23063	1	28.500
68581	1	28.500
28137	1	30.000
21172	1	30.000
24522	1	30.000
13755	1	30.000
71746	1	30.000
65562	1	30.000
38706	1	31.500
22734	1	31.500
8733	1	31.500
23004	1	33.000
18400	1	33.000
21750	1	34.500
13877	1	34.500
23482	1	34.500
22260	1	34.500
23487	1	34.500
34275	1	34.500
14183	1	34.500
58654	1	34.500
17428	1	34.500
15049	1	34.500
71859	1	34.500
21309	1	34.500
18497	1	34.500
42988	1	34.500
9049	1	34.500
23027	1	34.500
74497	1	34.500
8745	1	34.500
9857	1	34.500
44115	1	34.500
72335	1	34.500
1417	1	34.500
32293	1	36.000
59630	1	36.000
29327	1	36.000
35984	1	36.000
63483	1	36.000
2681	1	36.000
76837	1	36.000
5172	1	37.500
9127	1	37.500
10194	1	37.500
10328	1	37.500
12362	1	37.500
13645	1	37.500
16499	1	37.500
16970	1	37.500
18554	1	37.500
18666	1	37.500
19415	1	37.500
21744	1	37.500
33311	1	37.500
36355	1	37.500
36360	1	37.500
42256	1	37.500
45093	1	37.500
46029	1	37.500
46524	1	37.500
58913	1	37.500
63171	1	37.500
66502	1	37.500
74771	1	37.500
515	1	39.000
770	1	39.000
5441	1	39.000
7725	1	39.000
12466	1	39.000
12844	1	39.000
13443	1	39.000
13627	1	39.000
17437	1	39.000
18852	1	39.000
19202	1	39.000
34390	1	39.000
34590	1	39.000
47337	1	39.000
64068	1	39.000
68919	1	39.000
70924	1	39.000
81765	1	39.000
821	1	42.000
9523	1	42.000
17355	1	42.000
17455	1	42.000
31359	1	42.000
32574	1	42.000
55469	1	42.000
60763	1	42.000
71932	1	42.000
1359	1	43.500
2198	1	43.500
4482	1	43.500
9306	1	43.500
10185	1	43.500
11144	1	43.500
11179	1	43.500
11982	1	43.500
13720	1	43.500
16942	1	43.500
20643	1	43.500
20837	1	43.500
21996	1	43.500
22634	1	43.500
25244	1	43.500
25399	1	43.500
28990	1	43.500
35722	1	43.500
35793	1	43.500
38105	1	43.500
40288	1	43.500
40953	1	43.500
42876	1	43.500
44082	1	43.500
44878	1	43.500
45532	1	43.500
47868	1	43.500
48594	1	43.500
48816	1	43.500
49153	1	43.500
50183	1	43.500
50449	1	43.500
58405	1	43.500
59858	1	43.500
60554	1	43.500
67420	1	43.500
69391	1	43.500
58020	1	45.000
18787	1	48.000
39625	2	0.000
5466	2	1.900
5602	2	1.900
6579	2	1.900
8369	2	1.900
9116	2	1.900
9452	2	1.900
9555	2	1.900
10361	2	1.900
10871	2	1.900
12804	2	1.900
14075	2	1.900
18395	2	1.900
18501	2	1.900
20859	2	1.900
21545	2	1.900
21799	2	1.900
23774	2	1.900
25286	2	1.900
32973	2	1.900
33875	2	1.900
36290	2	1.900
36513	2	1.900
38080	2	1.900
40676	2	1.900
42465	2	1.900
46040	2	1.900
51762	2	1.900
54263	2	1.900
54328	2	1.900
64085	2	1.900
67692	2	1.900
67876	2	1.900
68329	2	1.900
68818	2	1.900
75533	2	1.900
680	2	3.300
10764	2	3.300
17119	2	3.300
19134	2	3.300
20213	2	3.300
28710	2	3.300
31858	2	3.300
34152	2	3.300
44392	2	3.300
45340	2	3.300
46635	2	3.300
47280	2	3.300
73279	2	3.300
9280	2	4.100
25704	2	4.800
28953	2	4.800
52859	2	4.800
3870	2	12.400
30597	2	12.400
31020	2	12.400
36556	2	12.400
47232	2	13.900
1126	2	15.400
23034	2	15.400
24706	2	15.400
31249	2	15.400
31557	2	15.400
33135	2	15.400
45797	2	15.400
48636	2	18.500
47825	2	20.000
29204	2	21.500
7705	2	23.000
1436	2	26.000
33387	2	26.000
3240	2	29.000
21474	2	29.000
22866	2	29.000
22954	2	29.000
29457	2	29.000
33213	2	29.000
63779	2	29.000
5100	2	31.900
25267	2	31.900
26236	2	31.900
26562	2	31.900
26762	2	31.900
41844	2	31.900
43173	2	31.900
46924	2	31.900
51977	2	31.900
69908	2	31.900
80748	2	31.900
2274	2	33.400
9971	2	33.400
26385	2	33.400
16744	2	34.900
35721	2	34.900
20463	2	36.400
40628	2	36.400
49592	2	42.600
3464	2	44.100
16265	2	44.100
42165	2	44.100
48537	2	44.100
32852	2	45.600
33974	2	45.600
45642	2	45.600
72712	2	45.600
8784	2	48.600
65022	2	48.600
7941	2	54.600
10339	2	56.100
49135	2	56.100
59852	2	56.100
1059	2	59.100
6470	2	59.100
7074	2	59.100
7101	2	59.100
10826	2	59.100
18495	2	59.100
21599	2	59.100
26763	2	59.100
27174	2	59.100
34684	2	59.100
35096	2	59.100
38971	2	59.100
40943	2	59.100
51450	2	59.100
71213	2	59.100
800	2	60.600
8354	2	60.600
28889	2	60.600
39480	2	60.600
39998	2	60.600
43620	2	60.600
52962	2	60.600
59886	2	60.600
64060	2	60.600
51924	2	62.200
38262	3a	0.000
6519	3a	3.200
14634	3a	3.200
25644	3a	3.200
47574	3a	3.200
57389	3a	3.200
80651	3a	3.200
858	3a	4.700
6354	3a	4.700
10677	3a	4.700
13458	3a	4.700
21595	3a	4.700
30046	3a	4.700
31558	3a	4.700
31588	3a	4.700
50835	3a	4.700
58855	3a	4.700
62667	3a	4.700
70208	3a	4.700
74374	3a	4.700
78313	3a	4.700
8205	3a	6.200
22270	3a	6.200
63430	3a	6.200
24711	3a	7.700
29333	3a	7.700
16394	3a	10.700
19013	3a	10.700
27926	3a	10.700
53532	3a	10.700
61254	3a	10.700
68951	3a	10.700
24814	3a	12.200
68117	3a	12.200
79840	3a	12.200
524	3a	16.700
1135	3a	16.700
1303	3a	16.700
2511	3a	16.700
3032	3a	16.700
3167	3a	16.700
4733	3a	16.700
7604	3a	16.700
7747	3a	16.700
11125	3a	16.700
12278	3a	16.700
12862	3a	16.700
13244	3a	16.700
13271	3a	16.700
13323	3a	16.700
14773	3a	16.700
16350	3a	16.700
16659	3a	16.700
18545	3a	16.700
18573	3a	16.700
18711	3a	16.700
19775	3a	16.700
19912	3a	16.700
20079	3a	16.700
20091	3a	16.700
20667	3a	16.700
21502	3a	16.700
22153	3a	16.700
24480	3a	16.700
24968	3a	16.700
25830	3a	16.700
26106	3a	16.700
29898	3a	16.700
30508	3a	16.700
32069	3a	16.700
33049	3a	16.700
33124	3a	16.700
34421	3a	16.700
35081	3a	16.700
36183	3a	16.700
37686	3a	16.700
38378	3a	16.700
40621	3a	16.700
41822	3a	16.700
42296	3a	16.700
44979	3a	16.700
45796	3a	16.700
46763	3a	16.700
47323	3a	16.700
48755	3a	16.700
48950	3a	16.700
49481	3a	16.700
51545	3a	16.700
51572	3a	16.700
51731	3a	16.700
51973	3a	16.700
52757	3a	16.700
52949	3a	16.700
53166	3a	16.700
56329	3a	16.700
58407	3a	16.700
59101	3a	16.700
59380	3a	16.700
59418	3a	16.700
60705	3a	16.700
62728	3a	16.700
64863	3a	16.700
72566	3a	16.700
75123	3a	16.700
75417	3a	16.700
75853	3a	16.700
78567	3a	16.700
79909	3a	16.700
5814	3a	19.700
2845	4	0.000
697	4	8.100
2722	4	8.100
2953	4	8.100
4297	4	8.100
6188	4	8.100
8190	4	8.100
8299	4	8.100
8319	4	8.100
9388	4	8.100
9636	4	8.100
9855	4	8.100
12672	4	8.100
14377	4	8.100
15403	4	8.100
18230	4	8.100
19384	4	8.100
22540	4	8.100
23017	4	8.100
23798	4	8.100
24137	4	8.100
26372	4	8.100
31243	4	8.100
31985	4	8.100
32500	4	8.100
33919	4	8.100
34739	4	8.100
34945	4	8.100
35454	4	8.100
36466	4	8.100
50986	4	8.100
53902	4	8.100
63776	4	8.100
64813	4	8.100
65766	4	8.100
21651	4	9.600
1746	4	11.100
7385	4	11.100
8986	4	11.100
11989	4	11.100
16991	4	11.100
20245	4	11.100
30321	4	11.100
41682	4	11.100
43919	4	11.100
44629	4	11.100
49203	4	11.100
50978	4	11.100
62915	4	11.100
1601	4	12.600
6678	4	14.100
3299	4	15.600
3448	4	15.600
11203	4	15.600
16635	4	15.600
33652	4	15.600
14992	4	17.100
48957	4	17.100
17204	4	18.600
25179	4	18.600
31221	4	18.600
34105	4	18.600
8337	4	20.100
8490	4	23.100
26192	4	23.100
70372	4	23.100
17476	4	24.600
53461	4	24.600
5119	4	27.600
6613	4	27.600
11965	4	27.600
12219	4	27.600
16688	4	27.600
18136	4	27.600
22826	4	27.600
35790	4	27.600
36152	4	27.600
41772	4	27.600
43424	4	27.600
45027	4	27.600
56434	4	27.600
62774	4	27.600
62834	4	27.600
77445	4	27.600
4082	4	29.100
8143	4	29.100
12131	4	29.100
15510	4	29.100
17648	4	29.100
17968	4	29.100
18140	4	29.100
20917	4	29.100
21785	4	29.100
21872	4	29.100
27015	4	29.100
27385	4	29.100
27723	4	29.100
29294	4	29.100
32772	4	29.100
43536	4	29.100
47303	4	29.100
52351	4	29.100
53485	4	29.100
65439	4	29.100
68746	4	29.100
69833	4	29.100
6076	4	30.600
7003	4	30.600
29407	4	30.600
1215	4	32.100
1841	4	32.100
5153	4	32.100
6273	4	32.100
76373	4	32.100
2632	4	35.100
47423	4	35.100
56568	4	35.100
12599	4	36.500
22992	4	36.500
25375	4	36.500
50674	4	36.500
65756	4	36.500
23139	4	38.000
27050	4	38.000
27270	4	38.000
30736	4	38.000
47448	4	38.800
6019	4	39.500
6581	4	39.500
25118	4	39.500
36823	4	39.500
2248	4	41.000
9587	4	41.000
14302	4	41.000
22123	4	41.000
23391	4	41.000
28601	4	41.000
55367	4	41.000
65290	4	41.000
65675	4	41.000
68792	4	41.000
79337	4	41.000
71194	4	41.800
13599	4	42.500
15704	4	42.500
16315	4	42.500
13511	4	45.500
60755	4	45.500
78452	4	45.500
1513	4	48.500
31955	4	50.000
1448	4	51.500
14895	4	51.500
37000	4	51.500
15833	4	53.000
47037	4	54.500
5833	4	56.000
27387	4	56.000
38760	4	56.000
77203	4	56.000
53642	4	57.500
69377	4	57.500
3754	4	59.000
10364	4	59.000
24306	4	59.000
40711	4	59.000
49065	4	60.500
3642	4	62.000
8740	4	62.000
11068	4	62.000
11150	4	62.000
20716	4	62.000
23586	4	62.000
35909	4	62.000
45866	4	62.000
57000	4	62.000
57090	4	62.000
58656	4	62.000
1040	4	63.500
7779	4	63.500
11985	4	63.500
13154	4	63.500
14260	4	63.500
14913	4	63.500
22506	4	63.500
23038	4	63.500
23968	4	63.500
27249	4	63.500
37721	4	63.500
50018	4	63.500
18840	4	71.100
12940	5	0.000
55668	5	0.000
17832	5	1.500
1865	5	1.500
20203	5	1.500
26660	5	1.500
4997	5	1.500
51118	5	1.500
20210	5	3.000
9629	5	6.000
22987	5	7.500
32817	5	7.500
34370	5	7.500
40760	5	7.500
41426	5	7.500
70238	5	7.500
25579	5	9.000
27346	5	9.000
61151	5	9.000
82146	5	9.000
17509	5	12.000
24885	5	12.000
3776	5	12.000
51495	5	12.000
51995	5	12.000
53191	5	12.000
5954	5	13.500
56586	6	0.000
34575	6	2.200
47727	6	2.200
80221	6	2.200
1507	6	3.800
1768	6	3.800
2163	6	3.800
2983	6	3.800
3381	6	3.800
4793	6	3.800
5541	6	3.800
6058	6	3.800
6607	6	3.800
7454	6	3.800
7459	6	3.800
8149	6	3.800
9689	6	3.800
10264	6	3.800
10416	6	3.800
10777	6	3.800
11226	6	3.800
12382	6	3.800
15057	6	3.800
15610	6	3.800
18058	6	3.800
18915	6	3.800
21624	6	3.800
22331	6	3.800
23168	6	3.800
23944	6	3.800
24900	6	3.800
25416	6	3.800
30867	6	3.800
31076	6	3.800
31685	6	3.800
31786	6	3.800
33985	6	3.800
34228	6	3.800
34415	6	3.800
35528	6	3.800
36062	6	3.800
37128	6	3.800
39706	6	3.800
40855	6	3.800
41320	6	3.800
44892	6	3.800
51344	6	3.800
52571	6	3.800
53844	6	3.800
54118	6	3.800
57928	6	3.800
57980	6	3.800
59719	6	3.800
61615	6	3.800
62115	6	3.800
62196	6	3.800
63949	6	3.800
65960	6	3.800
69200	6	3.800
70344	6	3.800
71310	6	3.800
72429	6	3.800
74637	6	3.800
75460	6	3.800
77264	6	3.800
54224	6	4.600
4261	6	5.400
19242	6	5.400
23821	6	5.400
38771	6	5.400
45402	6	5.400
23993	6	6.200
22956	6	7.000
27632	6	7.000
42358	6	7.000
75657	6	7.000
77990	6	7.000
15776	6	8.700
63505	6	8.700
11516	6	10.300
13138	6	10.300
14798	6	10.300
17190	6	10.300
21063	6	10.300
23718	6	10.300
26506	6	10.300
30224	6	10.300
39148	6	10.300
44426	6	10.300
52144	6	10.300
56802	6	10.300
63917	6	10.300
77846	6	10.300
81901	6	10.300
16929	6	11.900
3220	6	13.500
9414	6	13.500
56350	6	13.500
60148	6	13.500
15521	6	15.200
12046	6	23.400
1117	6	28.300
1484	6	28.300
23664	6	28.300
34160	6	28.300
57102	6	28.300
67266	6	28.300
62231	6	30.000
9101	6	31.600
39814	6	34.900
49175	6	34.900
4826	6	38.100
11359	6	38.100
21857	6	38.100
56543	6	38.100
61236	6	38.100
15241	6	41.300
26933	6	41.300
34009	6	41.300
10084	6	42.900
18644	6	42.900
22164	6	42.900
25688	6	42.900
38502	6	42.900
41721	6	42.900
61055	6	42.900
1098	6	44.500
9876	6	44.500
18861	6	44.500
21852	6	44.500
23897	6	44.500
32868	6	44.500
38626	6	44.500
54740	6	44.500
57513	6	44.500
33764	6	46.200
36346	6	46.200
45014	6	46.200
67133	6	46.200
5613	6	47.800
8989	6	47.800
9702	6	47.800
13118	6	47.800
24750	6	47.800
25265	6	47.800
41156	6	47.800
41531	6	47.800
48914	6	47.800
67344	6	47.800
78635	6	47.800
15322	6	49.400
22303	6	49.400
22704	6	49.400
23855	6	49.400
35487	6	49.400
37289	6	49.400
42561	6	49.400
43483	6	49.400
44194	6	49.400
71289	6	49.400
31805	6	51.000
33821	7	0.000
46885	7	0.000
649	7	3.100
10606	7	3.100
65196	7	3.100
870	7	4.600
952	7	4.600
1329	7	4.600
8410	7	4.600
8703	7	4.600
8897	7	4.600
12869	7	4.600
14258	7	4.600
14609	7	4.600
14628	7	4.600
15104	7	4.600
15987	7	4.600
17030	7	4.600
17296	7	4.600
17478	7	4.600
17539	7	4.600
20175	7	4.600
20490	7	4.600
23480	7	4.600
25048	7	4.600
27444	7	4.600
36721	7	4.600
45587	7	4.600
51501	7	4.600
53200	7	4.600
56598	7	4.600
58877	7	4.600
60156	7	4.600
62557	7	4.600
63607	7	4.600
68147	7	4.600
68415	7	4.600
70483	7	4.600
72456	7	4.600
73154	7	4.600
74710	7	4.600
79432	7	4.600
3081	7	6.100
7542	7	6.100
8166	7	6.100
9710	7	6.100
11300	7	6.100
13059	7	6.100
13542	7	6.100
15328	7	6.100
16348	7	6.100
17285	7	6.100
18533	7	6.100
18691	7	6.100
21224	7	6.100
21487	7	6.100
21821	7	6.100
23161	7	6.100
24208	7	6.100
24807	7	6.100
25387	7	6.100
28106	7	6.100
28296	7	6.100
30949	7	6.100
32445	7	6.100
35406	7	6.100
38124	7	6.100
45363	7	6.100
50017	7	6.100
51231	7	6.100
54473	7	6.100
54633	7	6.100
61237	7	6.100
66588	7	6.100
66594	7	6.100
67268	7	6.100
71049	7	6.100
77058	7	6.100
25109	7	9.100
30507	7	9.100
49287	7	9.100
24875	7	10.600
51807	7	12.100
54701	7	12.100
68992	7	12.100
1857	7	16.600
7086	7	16.600
25943	7	16.600
28820	7	16.600
36310	7	16.600
59642	7	16.600
81112	7	16.600
6240	7	18.100
9974	7	18.100
13393	7	18.100
14448	7	18.100
16077	7	18.100
17486	7	18.100
22462	7	18.100
23293	7	18.100
24778	7	18.100
27004	7	18.100
35687	7	18.100
50336	7	18.100
62989	7	18.100
68328	7	18.100
70175	7	18.100
21680	7	19.600
24832	7	19.600
28879	7	19.600
62594	7	19.600
23732	7	21.200
3039	7	33.200
4493	7	33.200
7486	7	33.200
25204	7	33.200
31757	7	33.200
54144	7	33.200
7400	7	34.700
19259	7	34.700
35821	7	34.700
53032	7	34.700
78830	7	34.700
1065	7	36.200
35381	7	36.200
36839	7	36.200
16229	7	37.700
32578	7	53.000
71314	7	53.000
34773	7	54.600
41944	7	54.600
43099	7	54.600
32773	7	57.600
47788	7	57.600
49696	7	57.600
860	7	59.100
1285	7	59.100
1522	7	59.100
1765	7	59.100
1922	7	59.100
3897	7	59.100
3914	7	59.100
4217	7	59.100
5831	7	59.100
5853	7	59.100
6189	7	59.100
8501	7	59.100
8649	7	59.100
8743	7	59.100
9180	7	59.100
10144	7	59.100
10537	7	59.100
11856	7	59.100
12285	7	59.100
14378	7	59.100
14790	7	59.100
16280	7	59.100
16989	7	59.100
21459	7	59.100
23227	7	59.100
23806	7	59.100
23868	7	59.100
23966	7	59.100
24667	7	59.100
24776	7	59.100
27136	7	59.100
27214	7	59.100
27749	7	59.100
27977	7	59.100
28675	7	59.100
30635	7	59.100
30841	7	59.100
32724	7	59.100
32766	7	59.100
33393	7	59.100
33621	7	59.100
35330	7	59.100
39671	7	59.100
39764	7	59.100
44220	7	59.100
49058	7	59.100
53631	7	59.100
54139	7	59.100
62689	7	59.100
68037	7	59.100
68196	7	59.100
69644	7	59.100
71823	7	59.100
76476	7	59.100
76833	7	59.100
4343	7	60.600
5370	7	60.600
6395	7	60.600
7685	7	60.600
7861	7	60.600
8422	7	60.600
11414	7	60.600
12281	7	60.600
13980	7	60.600
14158	7	60.600
18593	7	60.600
21364	7	60.600
25484	7	60.600
26263	7	60.600
26972	7	60.600
32345	7	60.600
32870	7	60.600
33655	7	60.600
36052	7	60.600
36526	7	60.600
39159	7	60.600
39665	7	60.600
45428	7	60.600
46162	7	60.600
47528	7	60.600
48883	7	60.600
49495	7	60.600
52608	7	60.600
58591	7	60.600
63168	7	60.600
63348	7	60.600
63354	7	60.600
65550	7	60.600
69072	7	60.600
71919	7	60.600
81850	7	60.600
1029	7	62.100
29817	7	62.100
34427	7	62.100
9872	7	65.100
46909	7	65.100
77521	7	65.100
47387	8	0.000
24468	8	1.500
25223	8	1.500
28184	8	1.500
33822	8	1.500
45294	8	1.500
20365	8	13.700
30474	8	13.700
36172	8	13.700
56997	8	13.700
64220	8	13.700
21940	8	16.700
24296	8	16.700
35216	8	16.700
71921	8	16.700
7305	8	18.200
27281	8	18.200
37161	8	19.700
66468	8	19.700
2594	8	21.200
6074	8	21.200
8047	8	21.200
21013	8	21.200
21588	8	21.200
24938	8	21.200
28926	8	21.200
29031	8	21.200
35202	8	21.200
35268	8	21.200
45243	8	21.200
48648	8	21.200
49601	8	21.200
57362	8	21.200
59655	8	21.200
3729	8	22.700
4612	8	24.200
27985	8	24.200
38414	8	24.200
48781	8	24.200
58922	8	24.200
47838	8	25.700
30903	8	28.600
4765	8	31.600
10929	8	31.600
3268	8	33.100
6970	8	34.600
10585	8	34.600
10977	8	34.600
13090	8	34.600
28934	8	34.600
32217	8	34.600
38304	8	34.600
39802	8	34.600
44145	8	34.600
854	8	36.100
4572	8	36.100
6542	8	36.100
6939	8	36.100
15055	8	36.100
16912	8	36.100
19846	8	36.100
28463	8	36.100
30691	8	36.100
34858	8	36.100
50877	8	36.100
53056	8	36.100
78088	8	36.100
403	8	37.600
795	8	37.600
1704	8	37.600
2136	8	37.600
3165	8	37.600
4827	8	37.600
6698	8	37.600
6759	8	37.600
7450	8	37.600
10372	8	37.600
10750	8	37.600
10844	8	37.600
11098	8	37.600
11676	8	37.600
12045	8	37.600
12093	8	37.600
12109	8	37.600
13682	8	37.600
14974	8	37.600
15224	8	37.600
15295	8	37.600
16449	8	37.600
17392	8	37.600
18728	8	37.600
22542	8	37.600
23484	8	37.600
23555	8	37.600
23566	8	37.600
24170	8	37.600
24259	8	37.600
27154	8	37.600
27606	8	37.600
27968	8	37.600
28628	8	37.600
30976	8	37.600
31563	8	37.600
31666	8	37.600
33107	8	37.600
33162	8	37.600
34519	8	37.600
35868	8	37.600
38044	8	37.600
38128	8	37.600
39313	8	37.600
40502	8	37.600
40666	8	37.600
41249	8	37.600
46421	8	37.600
49623	8	37.600
49890	8	37.600
53426	8	37.600
54236	8	37.600
54492	8	37.600
55396	8	37.600
58757	8	37.600
60206	8	37.600
62295	8	37.600
62543	8	37.600
65280	8	37.600
68571	8	37.600
70183	8	37.600
72021	8	37.600
76003	8	37.600
1357	8	39.100
2451	8	39.100
5057	8	39.100
5703	8	39.100
6185	8	39.100
6742	8	39.100
8667	8	39.100
14296	8	39.100
16130	8	39.100
17217	8	39.100
17279	8	39.100
18311	8	39.100
18522	8	39.100
18883	8	39.100
19403	8	39.100
23915	8	39.100
26534	8	39.100
26786	8	39.100
26790	8	39.100
26915	8	39.100
35491	8	39.100
36933	8	39.100
38440	8	39.100
43299	8	39.100
43804	8	39.100
43971	8	39.100
46408	8	39.100
47583	8	39.100
50151	8	39.100
50578	8	39.100
51815	8	39.100
57070	8	39.100
59169	8	39.100
61267	8	39.100
61439	8	39.100
65554	8	39.100
66291	8	39.100
66782	8	39.100
69803	8	39.100
15715	8	42.300
28605	9	0.000
4074	9	4.900
13879	9	4.900
22750	9	4.900
52367	9	4.900
67823	9	4.900
13265	9	6.300
69484	9	6.300
56466	9	7.800
72526	9	12.300
15283	9	13.800
40219	9	13.800
43957	9	13.800
27295	9	15.300
30920	9	15.300
78563	9	15.300
24362	9	16.800
32104	9	18.300
44425	9	18.300
45485	9	18.300
7022	9	19.800
15001	9	19.800
22769	9	19.800
23997	9	19.800
28404	9	19.800
29841	9	19.800
34754	9	19.800
43779	9	19.800
57882	9	19.800
7667	9	21.300
25594	9	21.300
14762	9	22.800
21257	10	0.000
1121	10	3.000
2393	10	3.000
3089	10	3.000
6578	10	3.000
7543	10	3.000
8423	10	3.000
9428	10	3.000
14845	10	3.000
14897	10	3.000
17803	10	3.000
17817	10	3.000
22346	10	3.000
26100	10	3.000
27074	10	3.000
28818	10	3.000
29295	10	3.000
29787	10	3.000
40555	10	3.000
41179	10	3.000
44653	10	3.000
44715	10	3.000
44751	10	3.000
44789	10	3.000
44930	10	3.000
45602	10	3.000
45737	10	3.000
47786	10	3.000
49705	10	3.000
50003	10	3.000
52077	10	3.000
55033	10	3.000
62726	10	3.000
66626	10	3.000
70069	10	3.000
73393	10	3.000
77832	10	3.000
80566	10	3.000
3734	10	4.500
19773	10	4.500
32417	10	4.500
52092	10	4.500
43320	10	7.500
45017	10	7.500
64583	10	7.500
681	10	9.000
1383	10	9.000
1680	10	9.000
1974	10	9.000
1993	10	9.000
2660	10	9.000
3492	10	9.000
3849	10	9.000
5645	10	9.000
6640	10	9.000
8247	10	9.000
8477	10	9.000
9426	10	9.000
11543	10	9.000
11619	10	9.000
14952	10	9.000
15051	10	9.000
15819	10	9.000
17724	10	9.000
21475	10	9.000
22937	10	9.000
24121	10	9.000
27656	10	9.000
27665	10	9.000
29219	10	9.000
29314	10	9.000
32197	10	9.000
32309	10	9.000
37186	10	9.000
45413	10	9.000
46439	10	9.000
46704	10	9.000
46775	10	9.000
54258	10	9.000
55980	10	9.000
57577	10	9.000
63846	10	9.000
64189	10	9.000
65669	10	9.000
71726	10	9.000
71949	10	9.000
73340	10	9.000
74456	10	9.000
75500	10	9.000
9399	10	10.500
71088	10	14.200
5293	10	33.600
18415	10	33.600
69323	10	35.100
1539	10	36.600
2897	10	36.600
4529	10	36.600
10934	10	36.600
12708	10	36.600
13832	10	36.600
16531	10	36.600
17482	10	36.600
19094	10	36.600
19785	10	36.600
20838	10	36.600
22196	10	36.600
27389	10	36.600
30679	10	36.600
31203	10	36.600
42595	10	36.600
44154	10	36.600
44742	10	36.600
45626	10	36.600
46670	10	36.600
50564	10	36.600
51714	10	36.600
67693	10	36.600
2483	10	39.600
10831	10	39.600
14303	10	39.600
21344	10	39.600
23708	10	39.600
24811	10	39.600
26538	10	39.600
37733	10	39.600
43293	10	39.600
70168	10	39.600
72127	10	39.600
4972	10	42.600
5813	10	42.600
21679	10	42.600
30655	10	42.600
33443	10	42.600
45084	10	42.600
56028	10	42.600
56100	10	42.600
61926	10	42.600
67757	10	42.600
69958	10	42.600
66111	10	45.700
35263	10	47.200
78225	10	47.200
37671	10	49.100
11200	11	0.000
1428	11	8.100
1967	11	8.100
8437	11	8.100
9606	11	8.100
10352	11	8.100
11740	11	8.100
15588	11	8.100
20244	11	8.100
24855	11	8.100
27122	11	8.100
36636	11	8.100
37139	11	8.100
38942	11	8.100
40533	11	8.100
49293	11	8.100
50715	11	8.100
57614	11	8.100
58250	11	8.100
60183	11	8.100
75797	11	8.100
79793	11	8.100
5577	11	9.600
6584	11	9.600
11684	11	9.600
29468	11	9.600
31940	11	9.600
47368	11	9.600
47802	11	9.600
12185	11	11.100
19161	11	11.100
31590	11	12.600
13162	11	14.000
38772	11	14.000
26407	11	14.800
24128	11	15.600
44569	11	15.600
45013	11	15.600
40937	11	17.800
2780	11	20.000
3788	11	20.000
13713	11	20.000
17351	11	20.000
27034	11	20.000
29258	11	20.000
40643	11	20.000
41100	11	20.000
42774	11	20.000
45458	11	20.000
63067	11	20.000
722	11	21.500
7380	11	21.500
42684	11	21.500
45837	11	21.500
55096	11	21.500
11107	11	23.000
13067	11	23.000
16570	11	23.000
23960	11	23.000
24872	11	23.000
46810	11	23.000
5611	11	24.500
20583	11	24.500
7817	11	26.000
10348	11	26.000
24168	11	26.000
28322	11	26.000
28597	11	26.000
40148	11	26.000
3588	11	27.500
4017	11	27.500
6053	11	27.500
12440	11	27.500
13202	11	27.500
18957	11	27.500
23184	11	27.500
23426	11	27.500
23636	11	27.500
24117	11	27.500
25772	11	27.500
26995	11	27.500
29628	11	27.500
30864	11	27.500
32992	11	27.500
41709	11	27.500
59446	11	27.500
33664	11	29.000
53095	11	29.000
75587	11	29.000
5538	11	32.000
971	11	36.500
26875	11	36.500
57181	11	36.500
69797	11	36.500
6409	11	38.000
14044	11	38.000
17487	11	38.000
57262	11	38.000
63246	11	38.000
17965	11	41.000
25201	11	41.000
33709	11	41.000
43420	11	41.000
1278	11	42.500
43519	11	42.500
482	11	45.500
4787	11	45.500
6028	11	45.500
16655	11	45.500
24685	11	45.500
26597	11	45.500
27338	11	45.500
28854	11	45.500
41824	11	45.500
53797	11	45.500
57887	11	45.500
61750	11	45.500
74485	11	45.500
22837	11	47.000
23061	11	47.000
68471	11	47.000
3790	11	48.500
4581	11	48.500
6456	11	48.500
69765	11	48.500
6236	11	51.500
17554	11	51.500
33624	11	51.500
38474	11	51.500
39720	11	51.500
46232	11	51.500
55219	11	51.500
72349	11	51.500
24379	11	52.200
20485	11	53.800
22646	12	0.000
1355	12	1.600
7935	12	1.600
15228	12	1.600
34093	12	1.600
35167	12	1.600
38318	12	1.600
38619	12	1.600
41837	12	1.600
48354	12	1.600
50540	12	1.600
61059	12	1.600
69479	12	1.600
2921	12	3.100
4869	12	3.100
6916	12	3.100
15148	12	3.100
27011	12	3.100
34758	12	3.100
49639	12	3.100
10940	12	4.600
28247	12	4.600
35886	12	4.600
37595	12	4.600
31948	12	5.300
9145	12	6.100
10414	12	6.100
23893	12	6.100
25423	12	6.100
35121	12	6.100
37243	12	6.100
54353	12	6.100
57566	12	6.100
62461	12	6.100
46279	12	6.800
799	12	7.600
2611	12	7.600
3024	12	7.600
8056	12	7.600
23890	12	7.600
32171	12	7.600
32776	12	7.600
39485	12	7.600
48387	12	7.600
51378	12	7.600
51470	12	7.600
52891	12	7.600
65875	12	7.600
67135	12	7.600
72378	12	7.600
81295	12	7.600
3850	12	9.100
19956	12	9.100
79641	12	9.100
9314	12	10.600
81600	12	12.100
10415	12	13.600
14732	12	18.100
14758	12	19.500
77114	12	21.000
30087	12	22.500
44995	12	22.500
53118	12	25.500
1618	12	28.500
5387	12	28.500
5830	12	28.500
10039	12	28.500
14321	12	28.500
16730	12	28.500
30473	12	28.500
41043	12	28.500
43290	12	28.500
54202	12	28.500
58601	12	28.500
64770	12	28.500
79964	12	28.500
3074	12	30.000
14616	12	30.000
21582	12	30.000
25810	12	30.000
30962	12	30.000
31670	12	30.000
31988	12	30.000
43696	12	30.000
48469	12	30.000
51381	12	30.000
11181	12	33.000
19163	12	33.000
30998	12	33.000
44160	12	33.000
44523	12	33.000
46261	12	33.000
49945	12	33.000
67267	12	33.000
21831	12	34.500
33881	12	39.000
68936	12	39.000
71762	12	39.000
372	12	40.500
5158	12	40.500
12765	12	40.500
23999	12	40.500
43000	12	40.500
65932	12	40.500
10432	12	42.000
15756	12	42.000
54111	12	42.000
23409	12	43.500
44600	12	43.500
53728	12	46.500
13931	12	48.100
64509	12	48.100
77942	12	48.100
51186	12	49.600
14393	12	51.100
32019	12	52.600
72410	12	52.600
6111	12	54.100
32899	12	54.100
4036	12	55.600
6187	12	55.600
7367	12	55.600
8789	12	55.600
8933	12	55.600
9588	12	55.600
11896	12	55.600
22945	12	55.600
27049	12	55.600
29608	12	55.600
29899	12	55.600
32275	12	55.600
33065	12	55.600
41336	12	55.600
44230	12	55.600
46917	12	55.600
48157	12	55.600
17270	12	58.600
32932	12	58.600
43458	12	58.600
928	12	60.100
5641	12	60.100
11788	12	60.100
13453	12	60.100
24894	12	60.100
28448	12	60.100
38353	12	60.100
1442	12	61.500
1917	12	61.500
4642	12	61.500
4780	12	61.500
5932	12	61.500
25924	12	61.500
28306	12	61.500
28808	12	61.500
31227	12	61.500
34104	12	61.500
36702	12	61.500
37220	12	61.500
37855	12	61.500
42010	12	61.500
43667	12	61.500
44237	12	61.500
44453	12	61.500
46339	12	61.500
53961	12	61.500
56645	12	61.500
58576	12	61.500
59440	12	61.500
61484	12	61.500
63796	12	61.500
64692	12	61.500
69678	12	61.500
9881	12	72.700
70670	13	0.000
82445	13	0.000
7940	13	10.600
14171	13	10.600
25699	13	10.600
33921	13	10.600
34062	13	10.600
76956	13	10.600
8505	13	12.100
12265	13	12.100
58522	13	12.100
2911	13	13.600
9379	13	13.600
20598	13	13.600
58543	13	13.600
25145	13	16.600
25992	13	16.600
31618	13	16.600
6335	13	18.100
27423	13	18.100
28661	13	18.100
35041	13	18.100
58097	13	18.100
70614	13	18.100
2455	13	19.600
10827	13	19.600
13908	13	19.600
19891	13	19.600
41685	13	19.600
53267	13	19.600
54117	13	19.600
58003	13	19.600
1199	13	24.100
13247	13	24.100
17609	13	25.500
21186	13	25.500
73437	13	25.500
8169	13	27.000
13657	13	27.000
32340	13	27.000
38064	13	27.000
44992	13	27.000
46596	13	27.000
56333	13	27.000
77568	13	27.000
78988	13	27.000
24539	13	28.600
62387	14	0.000
9507	14	1.500
67722	14	3.000
40860	14	4.500
60451	14	6.000
60843	14	6.000
36676	14	7.500
73418	14	7.500
27271	14	9.000
39676	14	9.000
902	14	10.500
10739	14	10.500
11033	14	10.500
22984	14	10.500
53588	14	10.500
59060	14	10.500
25829	14	13.500
11177	14	16.500
27554	14	16.500
53180	14	16.500
62729	14	16.500
35846	14	18.000
11631	14	19.500
1104	14	21.000
1333	14	21.000
5306	14	21.000
18892	14	21.000
19123	14	21.000
36643	14	21.000
37874	14	21.000
41296	14	21.000
11696	14	22.500
21385	14	22.500
43795	14	22.500
60297	14	22.500
4845	14	24.000
35086	14	24.000
64857	14	24.000
66240	14	24.000
68875	14	24.000
71781	14	24.000
3586	14	27.000
15857	14	27.000
49053	14	27.000
50229	14	27.000
18262	14	28.400
23325	14	28.400
38636	14	28.400
52735	14	28.400
54257	14	28.400
57494	14	28.400
30556	14	30.000
22521	14	31.500
53521	14	31.500
44731	14	34.600
40814	14	36.100
52740	14	36.100
8811	14	37.600
47263	14	39.100
5328	14	52.900
6134	14	52.900
30712	14	52.900
66541	14	52.900
70733	14	52.900
25646	14	54.400
72332	14	54.400
2289	14	55.900
3692	14	55.900
4959	14	55.900
10204	14	55.900
10355	14	55.900
12158	14	55.900
12874	14	55.900
16002	14	55.900
20442	14	55.900
20476	14	55.900
23251	14	55.900
23500	14	55.900
27241	14	55.900
31090	14	55.900
33860	14	55.900
44395	14	55.900
44568	14	55.900
46673	14	55.900
54311	14	55.900
65140	14	55.900
67213	14	55.900
68338	14	55.900
51538	14	58.900
551	14	60.400
14566	15	0.000
45550	15	1.700
25021	15	3.200
74924	15	3.200
15707	15	6.200
2541	15	9.200
19129	15	9.200
24955	15	10.700
8893	15	13.700
11114	15	13.700
16003	15	13.700
16185	15	13.700
18484	15	13.700
22499	15	13.700
31571	15	13.700
36191	15	13.700
48498	15	13.700
59941	15	13.700
66041	15	13.700
745	15	15.200
817	15	15.200
1889	15	15.200
2125	15	15.200
2835	15	15.200
3205	15	15.200
3214	15	15.200
3462	15	15.200
3911	15	15.200
4385	15	15.200
5095	15	15.200
5145	15	15.200
7776	15	15.200
8013	15	15.200
8637	15	15.200
9799	15	15.200
10269	15	15.200
10299	15	15.200
11693	15	15.200
12422	15	15.200
12423	15	15.200
12425	15	15.200
12731	15	15.200
12733	15	15.200
13000	15	15.200
13009	15	15.200
13134	15	15.200
14123	15	15.200
14193	15	15.200
14485	15	15.200
15511	15	15.200
15519	15	15.200
15877	15	15.200
16356	15	15.200
16898	15	15.200
17675	15	15.200
17726	15	15.200
17918	15	15.200
18080	15	15.200
18938	15	15.200
19256	15	15.200
19838	15	15.200
19854	15	15.200
20275	15	15.200
20587	15	15.200
20846	15	15.200
21050	15	15.200
22155	15	15.200
23357	15	15.200
23891	15	15.200
[truncated: 1,803 more rows]
