# Supplementary material for: Mapping and Validation of the Major Sex-Determining Region in Nile Tilapia (Oreochromis niloticus L.) Using RAD Sequencing
Source: PLoS One. 2013 Jul 11;8(7):e68389. doi: 10.1371/journal.pone.0068389 (PMC3708939; doi:10.1371/journal.pone.0068389)
Supplement: Table S3 — KASP assay primer sequences. List of the allele-specific primers and common primer designed for the allele-specific PCR genotyping assay of the five markers as well as their NCBI dbSNP accession numbers. (CSV) [file pone.0068389.s003.csv]

ID	NCBI_ss	Primer_AlleleFAM	Primer_AlleleHEX	Primer_Common	AlleleFAM	AlleleHEX
Oni28137	748775078	ACCAAGACGCCACAGACAGTTG	CACCAAGACGCCACAGACAGTTT	GAGACCGTGGCGTCAGACAGTA	G	T
Oni22734	748775079	TCTCAGCAGCTTTTGTCTGGTCT	CTCAGCAGCTTTTGTCTGGTCC	GGTCCTATGTAAAATTTACAACCTTCAGAT	A	G
Oni23063	748775085	AAAGTGAAATCCCAGCCACA	GCTAAAGTGAAATCCCAGCCACG	TGCTGAACGCRTCCTCAAACATTACAT	A	G
Oni61067	748775081	AACTGAGCAGGCTGAGGTCACT	CTGAGCAGGCTGAGGTCACC	AGGAGTCAAATACAGGGAAATCAGTCAAA	A	G
Oni20117	748775082	CCAACTTTGAGTTGAGACAATTCATTTC	CCAACTTTGAGTTGAGACAATTCATTTT	CTACTTTTTGCCTGCATGACTGAACATTT	C	T
