# Supplementary material for: Mapping and Validation of the Major Sex-Determining Region in Nile Tilapia (Oreochromis niloticus L.) Using RAD Sequencing
Source: PLoS One. 2013 Jul 11;8(7):e68389. doi: 10.1371/journal.pone.0068389 (PMC3708939; doi:10.1371/journal.pone.0068389)
Supplement: Data S1 — Marker sequences. Details of SNP alleles and RAD-tag allele sequences of the five markers. (FASTA format) (TXT) [file pone.0068389.s005.txt]

>Oni28137 [1 SNP, alleles G/T, position 67]
TGCAGGAAGTAGCAGGTTATCCGTGTAGTCAGCCACCCAGCTTGCACCAAGACGCCACAGACAGTT[G/T]GCTTACTGTCTGACGCCACGGTCTCCTTTTCTGTTGCCTTTTGCTTTTCTTATCAGCCACCAGTATATAGAAGTCCTCCAGGACAGTTACACAGACCAGAGATTGCCTTGTAACCATGCGTGTGAAACACATTATTCTTTGTCCCTGATATTGCCTTCGACTCTTTGCTAGTGACCTCACGTTTTGCATGAATGTAGATAAAATGTTGGGCTCATATCTCGCGCCATTTTCGCTTTGCTTAGAGGGTGCATCCCTGTCCTGCACTTTCACTTCAGGTAGCGAGTCCTCTGTGTTCAAAAGCTCCCAAGATGAAACAGACTATACACCACTATGCACAATGGACTTAGTGTGTTAGTGTGCTTCTGTGTGTGAGTGATTTGCAAGTGTTAATGCCTTTGTTTACTTCTATTTCACTGTTGATAATCCATTCACACCCACCTGCCAG

>Oni22734 [1 SNP, alleles A/G, position 73]
TGCAGGAGACTTGGTGTGTCCCACAGCTGAATGTGGGTCCTATGTAAAATTTACAACCTTCAGATGGAGTTA[A/G]GACCAGACAAAAGCTGCTGAGAAGCAGATAATTAAAAGCAATAAAACTATATGTGCTCTCCTTTAGACTCTCAGAGCTCTGTATCTCAGTCGGTTTTTATTAAGTATTCACTTTGCCAAGTCTGCTCAGCCAAGGCCGTTAAACGAGCTGACACTGAACTAACTAGTGTTTTATCTTAACTGTCAAGAGATACAAGTTGACTCTTTATATTATTTTCTTCTTTTTTTTTCTGAGGAGATCATGACTGACTGCTTTTTAGAGACTTTGCCGGCCTGCTTTGTGGCTGTCGCCAATCATAAACTGTCTGGGCTCACTTCTCACAGTGACATCACAAACAGTAGATGGCAAATGATGGACAGCGACAACTTGGAGAATAAGTCTGTAGAGCTGGTCTGAAGTCAGTTTACTACTGTAGATCTCAGGATACGTTGTTCTGGGTTGAGTCTGTGTCACTGTAGCAACACTGAACACTTGTT

>Oni23063 [2 SNPs, alleles GT/AC, positions 28,61]
TGCAGGCTAAAGTGAAATCCCAGCCAC[A/G]CCCCACATATCACCCCATGTAATGTTTGAGGA[C/T]GCGTTCAGCACTTACCGTAGACACGCAATATTTTTCAGTAGATTTTTTTCCCCCTTCCACATGGGCCTTTTTCCTTTTTTGAATGCGGCGGACAAGTGCATTACCAATTCACACCTTAATGGCAGCCTACATATCAGAGGAGATGCACTGGCTCAGTGTAATCTGACTTGTCTTAATTACAGGCAGTATTCAGTAATAGGCTGCTTCCATAGATATCAGCCATTAGAGCAATGTCTCTGGCAGGAGGGGTCTGATTGGCTACGAGGTAGGTGATAAAGAAGCCATGCCTCATTTCCCTCCAATTTTTTTGTTCGTACTTCCTTGTATTAAAGTCAAGCGTGAAGCTGGCAAAGGACTGTGTTAAACTGATTTATGTGGTCTTCTATTTGGTGGTAGCTAATCTGTGCTCCCTGACTGCATTGTCAGCAGTCAGCGTTCCTGTACATGATTTCACTGGATTA

>Oni61067 [1 SNP, alleles A/G, position 73]
TGCAGGTGAGGG[A/G]GTGACCTCAGCCTGCTCAGTTTTATTACTCTGAGCCCTGGTTACGTCACAGGCAGTAATACCTCTGGTAAATTCTGGTCTCTGACATCCTTTACTACTAGATTCGAGGACACTACTGGCAATGTAGGTAACTGTGGCCACATTTTTTTCCCCTCAATAATGGTAACACCAGGAACAGGCAAAGAGGGACATACTCCCGAATCTCCCCACTGTACCAAATCAGGGGTCAACGCCAAATGGCAGAAAGGTGCAGACAATGCATTCATCTCCATACCTCTGAACAGAACAGAATTAGCAGGATCAGCTATCAGAGGAAAACGAAGAACACACTGAATAGATTTGGACCGGGGGTGTATGCGGCGTGTATCCTGAAGCACATTCCTCTGAAGTTAAGCTGAATGAAAACTGTGACAGAAAAATCTAAACTTGATCTGCAACTGAGCACATTTTGTATAAAGTTTGACAGCAGCCTCCTTCTTATTAC

>Oni20117 [1 SNP, alleles C/T, position 81]
TGCAGGCTTCTACTTACAGCTTTTTATTTTTTTACCAGAACAGTTTGATATCTCCAACTTTGAGTTGAGACAATTCATTT[C/T]AAATGTTCAGTCATGCAGGCAAAAAGTAGCGCTTTCCTCCTGCTTGATATATTAAAACAAAAACTGAGGTGTTATCAATAATAGATCAATCACTTGGCACAGCATTGCCAGCTTATACAGCCAGTTCTTGTATGAGGTCCCCTATATTCAGCGCCATATAACTTTAGCTGTACACTTTGCCCTGGAGGATCACAAGGTTCCTAATGACTCTTCAAACTGCATCAAAAGCTTCACTGATGCATTTTCAAACGGATATTTAAAAATACCGGACAGGTCCAGAAATACACAGCTCTGAGTGAAAATATGAAAGACGACATTTTGCATTTAAAGCTTTCAGCTTTCATGTTGAGCCATTCAACCTCATTTGTTTGCCGAGTCGGATTCGGGGACAGAGAGGGAGAGAGCGAGAGAGAG
