# Supplementary material for: Mapping and Validation of the Major Sex-Determining Region in Nile Tilapia (Oreochromis niloticus L.) Using RAD Sequencing
Source: PLoS One. 2013 Jul 11;8(7):e68389. doi: 10.1371/journal.pone.0068389 (PMC3708939; doi:10.1371/journal.pone.0068389)
Supplement: Data S2 — Details of the physical location of the markers and the neighbouring annotated genes. (GFF3 format) (TXT) [file pone.0068389.s006.txt]

##gff-version 3
##sequence-region LG1 13515968 16436354
LG1	RAD	region	14839431	14839527	.	.	.	Name=Oni26578;ID=26578;Note=27.0 cM and LOD 16.836
LG1	RAD	region	14953360	14953456	.	.	.	Name=Oni23063;ID=23063;Note=28.5 cM and LOD 18.500
LG1	RAD	region	15239499	15239595	.	.	.	Name=Oni28137;ID=28137;Note=30.0 cM and LOD 16.260
LG1	microsat_markers	region	15295118	15295402	348	-	.	Name=UNH119;ID=19791270;Target=UNH119 1 266 +
LG1	gap	gap	13803936	13803955	.	.	.	Name=LG1_gap483;ID=521623;Note=19 bp
LG1	gap	gap	13815555	13815574	.	.	.	Name=LG1_gap484;ID=521624;Note=19 bp
LG1	gap	gap	13855269	13855288	.	.	.	Name=LG1_gap485;ID=521625;Note=19 bp
LG1	gap	gap	13910291	13910325	.	.	.	Name=LG1_gap486;ID=521626;Note=34 bp
LG1	gap	gap	13923114	13923133	.	.	.	Name=LG1_gap487;ID=521627;Note=19 bp
LG1	gap	gap	14006086	14006136	.	.	.	Name=LG1_gap488;ID=521628;Note=50 bp
LG1	gap	gap	14012105	14012124	.	.	.	Name=LG1_gap489;ID=521629;Note=19 bp
LG1	gap	gap	14014446	14014465	.	.	.	Name=LG1_gap490;ID=521630;Note=19 bp
LG1	gap	gap	14024249	14024287	.	.	.	Name=LG1_gap491;ID=521631;Note=38 bp
LG1	gap	gap	14036341	14036360	.	.	.	Name=LG1_gap492;ID=521632;Note=19 bp
LG1	gap	gap	14078664	14078683	.	.	.	Name=LG1_gap493;ID=521633;Note=19 bp
LG1	gap	gap	14103153	14103346	.	.	.	Name=LG1_gap495;ID=521635;Note=193 bp
LG1	gap	gap	14126321	14126340	.	.	.	Name=LG1_gap496;ID=521636;Note=19 bp
LG1	gap	gap	14165605	14165676	.	.	.	Name=LG1_gap498;ID=521638;Note=71 bp
LG1	gap	gap	14193172	14193191	.	.	.	Name=LG1_gap499;ID=521639;Note=19 bp
LG1	gap	gap	14195562	14195608	.	.	.	Name=LG1_gap500;ID=521640;Note=46 bp
LG1	gap	gap	14292594	14292978	.	.	.	Name=LG1_gap503;ID=521643;Note=384 bp
LG1	gap	gap	14298584	14298603	.	.	.	Name=LG1_gap504;ID=521644;Note=19 bp
LG1	gap	gap	14470763	14470805	.	.	.	Name=LG1_gap506;ID=521646;Note=42 bp
LG1	gap	gap	14508817	14508836	.	.	.	Name=LG1_gap507;ID=521647;Note=19 bp
LG1	gap	gap	14530270	14530289	.	.	.	Name=LG1_gap509;ID=521649;Note=19 bp
LG1	gap	gap	14584039	14584064	.	.	.	Name=LG1_gap510;ID=521650;Note=25 bp
LG1	gap	gap	14677019	14677225	.	.	.	Name=LG1_gap511;ID=521651;Note=206 bp
LG1	gap	gap	14779265	14779311	.	.	.	Name=LG1_gap513;ID=521653;Note=46 bp
LG1	gap	gap	14789259	14789386	.	.	.	Name=LG1_gap514;ID=521654;Note=127 bp
LG1	gap	gap	14811558	14811577	.	.	.	Name=LG1_gap515;ID=521655;Note=19 bp
LG1	gap	gap	14833906	14833925	.	.	.	Name=LG1_gap516;ID=521656;Note=19 bp
LG1	gap	gap	14879252	14879271	.	.	.	Name=LG1_gap517;ID=521657;Note=19 bp
LG1	gap	gap	14893882	14893918	.	.	.	Name=LG1_gap518;ID=521658;Note=36 bp
LG1	gap	gap	14905398	14905417	.	.	.	Name=LG1_gap519;ID=521659;Note=19 bp
LG1	gap	gap	14944699	14944718	.	.	.	Name=LG1_gap520;ID=521660;Note=19 bp
LG1	gap	gap	14970340	14970359	.	.	.	Name=LG1_gap521;ID=521661;Note=19 bp
LG1	gap	gap	15030627	15030646	.	.	.	Name=LG1_gap522;ID=521662;Note=19 bp
LG1	gap	gap	15035273	15035292	.	.	.	Name=LG1_gap523;ID=521663;Note=19 bp
LG1	gap	gap	15091450	15091469	.	.	.	Name=LG1_gap524;ID=521664;Note=19 bp
LG1	gap	gap	15094487	15094893	.	.	.	Name=LG1_gap525;ID=521665;Note=406 bp
LG1	gap	gap	15166473	15166492	.	.	.	Name=LG1_gap529;ID=521669;Note=19 bp
LG1	gap	gap	15240344	15240414	.	.	.	Name=LG1_gap532;ID=521672;Note=70 bp
LG1	gap	gap	15241727	15241794	.	.	.	Name=LG1_gap533;ID=521673;Note=67 bp
LG1	gap	gap	15306394	15306413	.	.	.	Name=LG1_gap534;ID=521674;Note=19 bp
LG1	gap	gap	15403279	15403308	.	.	.	Name=LG1_gap536;ID=521676;Note=29 bp
LG1	gap	gap	15520412	15520431	.	.	.	Name=LG1_gap538;ID=521678;Note=19 bp
LG1	gap	gap	15536919	15536938	.	.	.	Name=LG1_gap539;ID=521679;Note=19 bp
LG1	gap	gap	15573654	15573694	.	.	.	Name=LG1_gap540;ID=521680;Note=40 bp
LG1	gap	gap	15685238	15685257	.	.	.	Name=LG1_gap545;ID=521685;Note=19 bp
LG1	gap	gap	15717070	15717169	.	.	.	Name=LG1_gap546;ID=521686;Note=99 bp
LG1	gap	gap	15751580	15751673	.	.	.	Name=LG1_gap554;ID=521694;Note=93 bp
LG1	gap	gap	15803670	15803885	.	.	.	Name=LG1_gap555;ID=521695;Note=215 bp
LG1	gap	gap	15813015	15813053	.	.	.	Name=LG1_gap556;ID=521696;Note=38 bp
LG1	gap	gap	15837429	15837448	.	.	.	Name=LG1_gap557;ID=521697;Note=19 bp
LG1	gap	gap	15864430	15864655	.	.	.	Name=LG1_gap559;ID=521699;Note=225 bp
LG1	gap	gap	15882718	15882906	.	.	.	Name=LG1_gap562;ID=521702;Note=188 bp
LG1	gap	gap	15902853	15902872	.	.	.	Name=LG1_gap564;ID=521704;Note=19 bp
LG1	gap	gap	15915530	15915675	.	.	.	Name=LG1_gap565;ID=521705;Note=145 bp
LG1	gap	gap	15980222	15980241	.	.	.	Name=LG1_gap568;ID=521708;Note=19 bp
LG1	gap	gap	16011446	16011492	.	.	.	Name=LG1_gap569;ID=521709;Note=46 bp
LG1	gap	gap	16076333	16076352	.	.	.	Name=LG1_gap570;ID=521710;Note=19 bp
LG1	gap	gap	16080541	16080560	.	.	.	Name=LG1_gap571;ID=521711;Note=19 bp
LG1	gap	gap	16112114	16112807	.	.	.	Name=LG1_gap572;ID=521712;Note=693 bp
LG1	gap	gap	16149250	16149965	.	.	.	Name=LG1_gap575;ID=521715;Note=715 bp
LG1	gap	gap	16165116	16165135	.	.	.	Name=LG1_gap576;ID=521716;Note=19 bp
LG1	gap	gap	16196785	16196879	.	.	.	Name=LG1_gap577;ID=521717;Note=94 bp
LG1	gap	gap	16366696	16366715	.	.	.	Name=LG1_gap580;ID=521720;Note=19 bp
LG1	gap	gap	16379698	16379717	.	.	.	Name=LG1_gap581;ID=521721;Note=19 bp
LG1	gap	gap	16389568	16389613	.	.	.	Name=LG1_gap582;ID=521722;Note=45 bp
LG1	gap	gap	16404394	16404413	.	.	.	Name=LG1_gap583;ID=521723;Note=19 bp
LG1	gap	gap	16411202	16411404	.	.	.	Name=LG1_gap584;ID=521724;Note=202 bp
LG1	gap	gap	16433384	16433403	.	.	.	Name=LG1_gap585;ID=521725;Note=19 bp
LG1	gap	gap	13536931	13538290	.	.	.	Name=LG1_gap478;ID=521618;Note=1359 bp
LG1	gap	gap	13541729	13542133	.	.	.	Name=LG1_gap479;ID=521619;Note=404 bp
LG1	refseq	mRNA	13550323	13557582	.	-	.	Name=XM_003442252.1;ID=19370431;identity=100.0;coverage=100.0;Note= PREDICTED: Oreochromis niloticus hypothetical protein LOC100706103 (LOC100706103), mRNA
LG1	refseq	exon	13557478	13557582	100	-	.	Name=XM_003442252.1;Parent=19370431;ID=19370432;Target=XM_003442252.1 1 105 +
LG1	refseq	exon	13550323	13550853	100	-	.	Name=XM_003442252.1;Parent=19370431;ID=19370433;Target=XM_003442252.1 106 636 +
LG1	refseq	CDS	13557478	13557492	100	-	0	Name=XM_003442252.1;Parent=19370431;ID=19370434;Target=XM_003442252.1 91 105 +
LG1	refseq	CDS	13550715	13550853	100	-	0	Name=XM_003442252.1;Parent=19370431;ID=19370435;Target=XM_003442252.1 106 244 +
LG1	gap	gap	13657950	13658034	.	.	.	Name=LG1_gap480;ID=521620;Note=84 bp
LG1	refseq	mRNA	13655574	13656214	.	+	.	Name=XM_003442328.1;ID=19371945;identity=100.0;coverage=100.0;Note= PREDICTED: Oreochromis niloticus 5-hydroxyisourate hydrolase-like (LOC100703698), mRNA
LG1	refseq	exon	13655574	13655704	100	+	.	Name=XM_003442328.1;Parent=19371945;ID=19371946;Target=XM_003442328.1 1 131 +
LG1	refseq	exon	13655826	13655961	100	+	.	Name=XM_003442328.1;Parent=19371945;ID=19371947;Target=XM_003442328.1 132 267 +
LG1	refseq	exon	13656125	13656214	100	+	.	Name=XM_003442328.1;Parent=19371945;ID=19371948;Target=XM_003442328.1 268 357 +
LG1	refseq	CDS	13655574	13655704	100	+	0	Name=XM_003442328.1;Parent=19371945;ID=19371949;Target=XM_003442328.1 1 131 +
LG1	refseq	CDS	13655826	13655961	100	+	1	Name=XM_003442328.1;Parent=19371945;ID=19371950;Target=XM_003442328.1 132 267 +
LG1	refseq	CDS	13656125	13656212	100	+	0	Name=XM_003442328.1;Parent=19371945;ID=19371951;Target=XM_003442328.1 268 355 +
LG1	refseq	mRNA	13662050	13667401	.	+	.	Name=XM_003442250.1;ID=19370666;identity=100.0;coverage=100.0;Note= PREDICTED: Oreochromis niloticus diphosphomevalonate decarboxylase-like (LOC100705577), mRNA
LG1	refseq	exon	13662050	13662210	100	+	.	Name=XM_003442250.1;Parent=19370666;ID=19370667;Target=XM_003442250.1 1 161 +
LG1	refseq	exon	13662434	13662504	100	+	.	Name=XM_003442250.1;Parent=19370666;ID=19370668;Target=XM_003442250.1 162 232 +
LG1	refseq	exon	13663669	13663783	100	+	.	Name=XM_003442250.1;Parent=19370666;ID=19370669;Target=XM_003442250.1 233 347 +
LG1	refseq	exon	13663884	13664030	100	+	.	Name=XM_003442250.1;Parent=19370666;ID=19370670;Target=XM_003442250.1 348 494 +
LG1	refseq	exon	13664149	13664348	100	+	.	Name=XM_003442250.1;Parent=19370666;ID=19370671;Target=XM_003442250.1 495 694 +
LG1	refseq	exon	13664471	13664545	100	+	.	Name=XM_003442250.1;Parent=19370666;ID=19370672;Target=XM_003442250.1 695 769 +
LG1	refseq	exon	13664673	13664891	100	+	.	Name=XM_003442250.1;Parent=19370666;ID=19370673;Target=XM_003442250.1 770 988 +
LG1	refseq	exon	13665276	13665391	100	+	.	Name=XM_003442250.1;Parent=19370666;ID=19370674;Target=XM_003442250.1 989 1104 +
LG1	refseq	exon	13666488	13666596	100	+	.	Name=XM_003442250.1;Parent=19370666;ID=19370675;Target=XM_003442250.1 1105 1213 +
LG1	refseq	exon	13666989	13667401	100	+	.	Name=XM_003442250.1;Parent=19370666;ID=19370676;Target=XM_003442250.1 1214 1626 +
LG1	refseq	CDS	13662135	13662210	100	+	0	Name=XM_003442250.1;Parent=19370666;ID=19370677;Target=XM_003442250.1 86 161 +
LG1	refseq	CDS	13662434	13662504	100	+	2	Name=XM_003442250.1;Parent=19370666;ID=19370678;Target=XM_003442250.1 162 232 +
LG1	refseq	CDS	13663669	13663783	100	+	0	Name=XM_003442250.1;Parent=19370666;ID=19370679;Target=XM_003442250.1 233 347 +
LG1	refseq	CDS	13663884	13664030	100	+	2	Name=XM_003442250.1;Parent=19370666;ID=19370680;Target=XM_003442250.1 348 494 +
LG1	refseq	CDS	13664149	13664348	100	+	2	Name=XM_003442250.1;Parent=19370666;ID=19370681;Target=XM_003442250.1 495 694 +
LG1	refseq	CDS	13664471	13664545	100	+	0	Name=XM_003442250.1;Parent=19370666;ID=19370682;Target=XM_003442250.1 695 769 +
LG1	refseq	CDS	13664673	13664891	100	+	0	Name=XM_003442250.1;Parent=19370666;ID=19370683;Target=XM_003442250.1 770 988 +
LG1	refseq	CDS	13665276	13665391	100	+	0	Name=XM_003442250.1;Parent=19370666;ID=19370684;Target=XM_003442250.1 989 1104 +
LG1	refseq	CDS	13666488	13666596	100	+	1	Name=XM_003442250.1;Parent=19370666;ID=19370685;Target=XM_003442250.1 1105 1213 +
LG1	refseq	CDS	13666989	13667067	100	+	0	Name=XM_003442250.1;Parent=19370666;ID=19370686;Target=XM_003442250.1 1214 1292 +
LG1	gap	gap	13672918	13675508	.	.	.	Name=LG1_gap481;ID=521621;Note=2590 bp
LG1	gap	gap	13696300	13697091	.	.	.	Name=LG1_gap482;ID=521622;Note=791 bp
LG1	refseq	mRNA	13698462	13699439	.	+	.	Name=XM_003442248.1;ID=19370404;identity=100.0;coverage=100.0;Note= PREDICTED: Oreochromis niloticus melanocyte-stimulating hormone receptor-like (LOC100705045), mRNA
LG1	refseq	exon	13698462	13699439	100	+	.	Name=XM_003442248.1;Parent=19370404;ID=19370405;Target=XM_003442248.1 1 978 +
LG1	refseq	CDS	13698462	13699437	100	+	0	Name=XM_003442248.1;Parent=19370404;ID=19370406;Target=XM_003442248.1 1 976 +
LG1	refseq	mRNA	13721800	13729963	.	+	.	Name=XM_003442325.1;ID=19372041;identity=100.0;coverage=100.0;Note= PREDICTED: Oreochromis niloticus AFG3-like protein 1-like (LOC100702885), mRNA
LG1	refseq	exon	13721800	13721886	100	+	.	Name=XM_003442325.1;Parent=19372041;ID=19372042;Target=XM_003442325.1 1 87 +
LG1	refseq	exon	13723703	13723852	100	+	.	Name=XM_003442325.1;Parent=19372041;ID=19372043;Target=XM_003442325.1 88 237 +
LG1	refseq	exon	13723959	13724033	100	+	.	Name=XM_003442325.1;Parent=19372041;ID=19372044;Target=XM_003442325.1 238 312 +
LG1	refseq	exon	13724626	13724750	100	+	.	Name=XM_003442325.1;Parent=19372041;ID=19372045;Target=XM_003442325.1 313 437 +
LG1	refseq	exon	13724840	13725113	100	+	.	Name=XM_003442325.1;Parent=19372041;ID=19372046;Target=XM_003442325.1 438 711 +
LG1	refseq	exon	13725258	13725395	100	+	.	Name=XM_003442325.1;Parent=19372041;ID=19372047;Target=XM_003442325.1 712 849 +
LG1	refseq	exon	13725618	13725771	100	+	.	Name=XM_003442325.1;Parent=19372041;ID=19372048;Target=XM_003442325.1 850 1003 +
LG1	refseq	exon	13725855	13725962	100	+	.	Name=XM_003442325.1;Parent=19372041;ID=19372049;Target=XM_003442325.1 1004 1111 +
LG1	refseq	exon	13728154	13728279	100	+	.	Name=XM_003442325.1;Parent=19372041;ID=19372050;Target=XM_003442325.1 1112 1237 +
LG1	refseq	exon	13728409	13728519	100	+	.	Name=XM_003442325.1;Parent=19372041;ID=19372051;Target=XM_003442325.1 1238 1348 +
LG1	refseq	exon	13728758	13728873	100	+	.	Name=XM_003442325.1;Parent=19372041;ID=19372052;Target=XM_003442325.1 1349 1464 +
LG1	refseq	exon	13728971	13729171	100	+	.	Name=XM_003442325.1;Parent=19372041;ID=19372053;Target=XM_003442325.1 1465 1665 +
LG1	refseq	exon	13729361	13729555	100	+	.	Name=XM_003442325.1;Parent=19372041;ID=19372054;Target=XM_003442325.1 1666 1860 +
LG1	refseq	exon	13729736	13729963	100	+	.	Name=XM_003442325.1;Parent=19372041;ID=19372055;Target=XM_003442325.1 1861 2088 +
LG1	refseq	CDS	13721800	13721886	100	+	0	Name=XM_003442325.1;Parent=19372041;ID=19372056;Target=XM_003442325.1 1 87 +
LG1	refseq	CDS	13723703	13723852	100	+	0	Name=XM_003442325.1;Parent=19372041;ID=19372057;Target=XM_003442325.1 88 237 +
LG1	refseq	CDS	13723959	13724033	100	+	0	Name=XM_003442325.1;Parent=19372041;ID=19372058;Target=XM_003442325.1 238 312 +
LG1	refseq	CDS	13724626	13724750	100	+	0	Name=XM_003442325.1;Parent=19372041;ID=19372059;Target=XM_003442325.1 313 437 +
LG1	refseq	CDS	13724840	13725113	100	+	1	Name=XM_003442325.1;Parent=19372041;ID=19372060;Target=XM_003442325.1 438 711 +
LG1	refseq	CDS	13725258	13725395	100	+	0	Name=XM_003442325.1;Parent=19372041;ID=19372061;Target=XM_003442325.1 712 849 +
LG1	refseq	CDS	13725618	13725771	100	+	0	Name=XM_003442325.1;Parent=19372041;ID=19372062;Target=XM_003442325.1 850 1003 +
LG1	refseq	CDS	13725855	13725962	100	+	2	Name=XM_003442325.1;Parent=19372041;ID=19372063;Target=XM_003442325.1 1004 1111 +
LG1	refseq	CDS	13728154	13728279	100	+	2	Name=XM_003442325.1;Parent=19372041;ID=19372064;Target=XM_003442325.1 1112 1237 +
LG1	refseq	CDS	13728409	13728519	100	+	2	Name=XM_003442325.1;Parent=19372041;ID=19372065;Target=XM_003442325.1 1238 1348 +
LG1	refseq	CDS	13728758	13728873	100	+	2	Name=XM_003442325.1;Parent=19372041;ID=19372066;Target=XM_003442325.1 1349 1464 +
LG1	refseq	CDS	13728971	13729171	100	+	0	Name=XM_003442325.1;Parent=19372041;ID=19372067;Target=XM_003442325.1 1465 1665 +
LG1	refseq	CDS	13729361	13729555	100	+	0	Name=XM_003442325.1;Parent=19372041;ID=19372068;Target=XM_003442325.1 1666 1860 +
LG1	refseq	CDS	13729736	13729961	100	+	0	Name=XM_003442325.1;Parent=19372041;ID=19372069;Target=XM_003442325.1 1861 2086 +
LG1	refseq	mRNA	13767013	13769390	.	-	.	Name=XM_003442246.1;ID=19370593;identity=100.0;coverage=100.0;Note= PREDICTED: Oreochromis niloticus forkhead box protein F1-like (LOC100704505), mRNA
LG1	refseq	exon	13768412	13769390	100	-	.	Name=XM_003442246.1;Parent=19370593;ID=19370594;Target=XM_003442246.1 1 979 +
LG1	refseq	exon	13767013	13767173	100	-	.	Name=XM_003442246.1;Parent=19370593;ID=19370595;Target=XM_003442246.1 980 1140 +
LG1	refseq	CDS	13768412	13769390	100	-	0	Name=XM_003442246.1;Parent=19370593;ID=19370596;Target=XM_003442246.1 1 979 +
LG1	refseq	CDS	13767015	13767173	100	-	2	Name=XM_003442246.1;Parent=19370593;ID=19370597;Target=XM_003442246.1 980 1138 +
LG1	refseq	mRNA	13791343	13796840	.	+	.	Name=XM_003442245.1;ID=19370018;identity=100.0;coverage=100.0;Note= PREDICTED: Oreochromis niloticus hypothetical protein LOC100704235 (LOC100704235), mRNA
LG1	refseq	exon	13791343	13791437	100	+	.	Name=XM_003442245.1;Parent=19370018;ID=19370019;Target=XM_003442245.1 1 95 +
LG1	refseq	exon	13796524	13796840	100	+	.	Name=XM_003442245.1;Parent=19370018;ID=19370020;Target=XM_003442245.1 96 412 +
LG1	refseq	CDS	13791343	13791437	100	+	0	Name=XM_003442245.1;Parent=19370018;ID=19370021;Target=XM_003442245.1 1 95 +
LG1	refseq	CDS	13796524	13796588	100	+	1	Name=XM_003442245.1;Parent=19370018;ID=19370022;Target=XM_003442245.1 96 160 +
LG1	refseq	mRNA	13862997	13866357	.	-	.	Name=XM_003442323.1;ID=19372159;identity=100.0;coverage=100.0;Note= PREDICTED: Oreochromis niloticus interferon regulatory factor 8-like (LOC100702346), mRNA
LG1	refseq	exon	13866321	13866357	100	-	.	Name=XM_003442323.1;Parent=19372159;ID=19372160;Target=XM_003442323.1 1 37 +
LG1	refseq	exon	13865790	13865977	100	-	.	Name=XM_003442323.1;Parent=19372159;ID=19372161;Target=XM_003442323.1 38 225 +
LG1	refseq	exon	13865213	13865396	100	-	.	Name=XM_003442323.1;Parent=19372159;ID=19372162;Target=XM_003442323.1 226 409 +
LG1	refseq	exon	13864924	13865021	100	-	.	Name=XM_003442323.1;Parent=19372159;ID=19372163;Target=XM_003442323.1 410 507 +
LG1	refseq	exon	13864599	13864656	100	-	.	Name=XM_003442323.1;Parent=19372159;ID=19372164;Target=XM_003442323.1 508 565 +
LG1	refseq	exon	13864129	13864176	100	-	.	Name=XM_003442323.1;Parent=19372159;ID=19372165;Target=XM_003442323.1 566 613 +
LG1	refseq	exon	13863602	13863994	100	-	.	Name=XM_003442323.1;Parent=19372159;ID=19372166;Target=XM_003442323.1 614 1006 +
LG1	refseq	exon	13863339	13863454	100	-	.	Name=XM_003442323.1;Parent=19372159;ID=19372167;Target=XM_003442323.1 1007 1122 +
LG1	refseq	exon	13862997	13863191	100	-	.	Name=XM_003442323.1;Parent=19372159;ID=19372168;Target=XM_003442323.1 1123 1317 +
LG1	refseq	CDS	13866321	13866357	100	-	0	Name=XM_003442323.1;Parent=19372159;ID=19372169;Target=XM_003442323.1 1 37 +
LG1	refseq	CDS	13865790	13865977	100	-	2	Name=XM_003442323.1;Parent=19372159;ID=19372170;Target=XM_003442323.1 38 225 +
LG1	refseq	CDS	13865213	13865396	100	-	0	Name=XM_003442323.1;Parent=19372159;ID=19372171;Target=XM_003442323.1 226 409 +
LG1	refseq	CDS	13864924	13865021	100	-	2	Name=XM_003442323.1;Parent=19372159;ID=19372172;Target=XM_003442323.1 410 507 +
LG1	refseq	CDS	13864599	13864656	100	-	0	Name=XM_003442323.1;Parent=19372159;ID=19372173;Target=XM_003442323.1 508 565 +
LG1	refseq	CDS	13864129	13864176	100	-	2	Name=XM_003442323.1;Parent=19372159;ID=19372174;Target=XM_003442323.1 566 613 +
LG1	refseq	CDS	13863602	13863994	100	-	2	Name=XM_003442323.1;Parent=19372159;ID=19372175;Target=XM_003442323.1 614 1006 +
LG1	refseq	CDS	13863339	13863454	100	-	2	Name=XM_003442323.1;Parent=19372159;ID=19372176;Target=XM_003442323.1 1007 1122 +
LG1	refseq	CDS	13862999	13863191	100	-	0	Name=XM_003442323.1;Parent=19372159;ID=19372177;Target=XM_003442323.1 1123 1315 +
LG1	refseq	mRNA	13886568	13889462	.	-	.	Name=XM_003442244.1;ID=19370106;identity=100.0;coverage=100.0;Note= PREDICTED: Oreochromis niloticus cytochrome c oxidase subunit 4 isoform 1, mitochondrial-like (LOC100703964), mRNA
LG1	refseq	exon	13889416	13889462	100	-	.	Name=XM_003442244.1;Parent=19370106;ID=19370107;Target=XM_003442244.1 1 47 +
LG1	refseq	exon	13888581	13888657	100	-	.	Name=XM_003442244.1;Parent=19370106;ID=19370108;Target=XM_003442244.1 48 124 +
LG1	refseq	exon	13887381	13887545	100	-	.	Name=XM_003442244.1;Parent=19370106;ID=19370109;Target=XM_003442244.1 125 289 +
LG1	refseq	exon	13887047	13887178	100	-	.	Name=XM_003442244.1;Parent=19370106;ID=19370110;Target=XM_003442244.1 290 421 +
LG1	refseq	exon	13886568	13886881	100	-	.	Name=XM_003442244.1;Parent=19370106;ID=19370111;Target=XM_003442244.1 422 735 +
LG1	refseq	CDS	13889416	13889462	100	-	0	Name=XM_003442244.1;Parent=19370106;ID=19370112;Target=XM_003442244.1 1 47 +
LG1	refseq	CDS	13888581	13888657	100	-	1	Name=XM_003442244.1;Parent=19370106;ID=19370113;Target=XM_003442244.1 48 124 +
LG1	refseq	CDS	13887381	13887545	100	-	2	Name=XM_003442244.1;Parent=19370106;ID=19370114;Target=XM_003442244.1 125 289 +
LG1	refseq	CDS	13887047	13887178	100	-	2	Name=XM_003442244.1;Parent=19370106;ID=19370115;Target=XM_003442244.1 290 421 +
LG1	refseq	CDS	13886747	13886881	100	-	2	Name=XM_003442244.1;Parent=19370106;ID=19370116;Target=XM_003442244.1 422 556 +
LG1	refseq	mRNA	14114526	14117550	.	-	.	Name=XM_003442320.1;ID=19371739;identity=100.0;coverage=100.0;Note= PREDICTED: Oreochromis niloticus centromere protein N-like (LOC100701538), mRNA
LG1	refseq	exon	14117252	14117550	100	-	.	Name=XM_003442320.1;Parent=19371739;ID=19371740;Target=XM_003442320.1 1 299 +
LG1	refseq	exon	14117063	14117108	100	-	.	Name=XM_003442320.1;Parent=19371739;ID=19371741;Target=XM_003442320.1 300 345 +
LG1	refseq	exon	14116877	14116936	100	-	.	Name=XM_003442320.1;Parent=19371739;ID=19371742;Target=XM_003442320.1 346 405 +
LG1	refseq	exon	14116292	14116365	100	-	.	Name=XM_003442320.1;Parent=19371739;ID=19371743;Target=XM_003442320.1 406 479 +
LG1	refseq	exon	14115991	14116164	100	-	.	Name=XM_003442320.1;Parent=19371739;ID=19371744;Target=XM_003442320.1 480 653 +
LG1	refseq	exon	14115789	14115890	100	-	.	Name=XM_003442320.1;Parent=19371739;ID=19371745;Target=XM_003442320.1 654 755 +
LG1	refseq	exon	14115551	14115605	100	-	.	Name=XM_003442320.1;Parent=19371739;ID=19371746;Target=XM_003442320.1 756 810 +
LG1	refseq	exon	14115316	14115425	100	-	.	Name=XM_003442320.1;Parent=19371739;ID=19371747;Target=XM_003442320.1 811 920 +
LG1	refseq	exon	14115074	14115197	100	-	.	Name=XM_003442320.1;Parent=19371739;ID=19371748;Target=XM_003442320.1 921 1044 +
LG1	refseq	exon	14114526	14114647	100	-	.	Name=XM_003442320.1;Parent=19371739;ID=19371749;Target=XM_003442320.1 1045 1166 +
LG1	refseq	CDS	14117252	14117422	100	-	0	Name=XM_003442320.1;Parent=19371739;ID=19371750;Target=XM_003442320.1 129 299 +
LG1	refseq	CDS	14117063	14117108	100	-	0	Name=XM_003442320.1;Parent=19371739;ID=19371751;Target=XM_003442320.1 300 345 +
LG1	refseq	CDS	14116877	14116936	100	-	2	Name=XM_003442320.1;Parent=19371739;ID=19371752;Target=XM_003442320.1 346 405 +
LG1	refseq	CDS	14116292	14116365	100	-	2	Name=XM_003442320.1;Parent=19371739;ID=19371753;Target=XM_003442320.1 406 479 +
LG1	refseq	CDS	14115991	14116164	100	-	0	Name=XM_003442320.1;Parent=19371739;ID=19371754;Target=XM_003442320.1 480 653 +
LG1	refseq	CDS	14115789	14115890	100	-	0	Name=XM_003442320.1;Parent=19371739;ID=19371755;Target=XM_003442320.1 654 755 +
LG1	refseq	CDS	14115551	14115605	100	-	0	Name=XM_003442320.1;Parent=19371739;ID=19371756;Target=XM_003442320.1 756 810 +
LG1	refseq	CDS	14115316	14115425	100	-	2	Name=XM_003442320.1;Parent=19371739;ID=19371757;Target=XM_003442320.1 811 920 +
LG1	refseq	CDS	14115074	14115197	100	-	0	Name=XM_003442320.1;Parent=19371739;ID=19371758;Target=XM_003442320.1 921 1044 +
LG1	refseq	CDS	14114528	14114647	100	-	2	Name=XM_003442320.1;Parent=19371739;ID=19371759;Target=XM_003442320.1 1045 1164 +
LG1	refseq	mRNA	14126936	14127896	.	-	.	Name=XM_003442319.1;ID=19371719;identity=100.0;coverage=100.0;Note= PREDICTED: Oreochromis niloticus chromodomain Y-like protein 2-like (LOC100701267), mRNA
LG1	refseq	exon	14127727	14127896	100	-	.	Name=XM_003442319.1;Parent=19371719;ID=19371720;Target=XM_003442319.1 1 170 +
LG1	refseq	exon	14127421	14127631	100	-	.	Name=XM_003442319.1;Parent=19371719;ID=19371721;Target=XM_003442319.1 171 381 +
LG1	refseq	exon	14127191	14127334	100	-	.	Name=XM_003442319.1;Parent=19371719;ID=19371722;Target=XM_003442319.1 382 525 +
LG1	refseq	exon	14126936	14127094	100	-	.	Name=XM_003442319.1;Parent=19371719;ID=19371723;Target=XM_003442319.1 526 684 +
LG1	refseq	CDS	14127727	14127896	100	-	0	Name=XM_003442319.1;Parent=19371719;ID=19371724;Target=XM_003442319.1 1 170 +
LG1	refseq	CDS	14127421	14127631	100	-	1	Name=XM_003442319.1;Parent=19371719;ID=19371725;Target=XM_003442319.1 171 381 +
LG1	refseq	CDS	14127191	14127334	100	-	0	Name=XM_003442319.1;Parent=19371719;ID=19371726;Target=XM_003442319.1 382 525 +
LG1	refseq	CDS	14126938	14127094	100	-	0	Name=XM_003442319.1;Parent=19371719;ID=19371727;Target=XM_003442319.1 526 682 +
LG1	gap	gap	14220909	14226845	.	.	.	Name=LG1_gap501;ID=521641;Note=5936 bp
LG1	gap	gap	14228314	14229335	.	.	.	Name=LG1_gap502;ID=521642;Note=1021 bp
LG1	gap	gap	14308762	14309419	.	.	.	Name=LG1_gap505;ID=521645;Note=657 bp
LG1	gap	gap	14516497	14517347	.	.	.	Name=LG1_gap508;ID=521648;Note=850 bp
LG1	gap	gap	14775655	14777345	.	.	.	Name=LG1_gap512;ID=521652;Note=1690 bp
LG1	refseq	mRNA	14847562	14849680	.	-	.	Name=XM_003442313.1;ID=19371691;identity=100.0;coverage=95.7;Note= PREDICTED: Oreochromis niloticus transmembrane gamma-carboxyglutamic acid protein 4-like (LOC100699373), mRNA
LG1	refseq	exon	14849575	14849680	100	-	.	Name=XM_003442313.1;Parent=19371691;ID=19371692;Target=XM_003442313.1 1 106 +
LG1	refseq	exon	14849297	14849460	100	-	.	Name=XM_003442313.1;Parent=19371691;ID=19371693;Target=XM_003442313.1 107 270 +
LG1	refseq	exon	14849176	14849203	100	-	.	Name=XM_003442313.1;Parent=19371691;ID=19371694;Target=XM_003442313.1 271 298 +
LG1	refseq	exon	14848214	14848336	100	-	.	Name=XM_003442313.1;Parent=19371691;ID=19371695;Target=XM_003442313.1 299 421 +
LG1	refseq	exon	14847562	14847757	100	-	.	Name=XM_003442313.1;Parent=19371691;ID=19371696;Target=XM_003442313.1 422 617 +
LG1	refseq	CDS	14849575	14849680	100	-	0	Name=XM_003442313.1;Parent=19371691;ID=19371697;Target=XM_003442313.1 1 106 +
LG1	refseq	CDS	14849297	14849460	100	-	2	Name=XM_003442313.1;Parent=19371691;ID=19371698;Target=XM_003442313.1 107 270 +
LG1	refseq	CDS	14849176	14849203	100	-	0	Name=XM_003442313.1;Parent=19371691;ID=19371699;Target=XM_003442313.1 271 298 +
LG1	refseq	CDS	14848214	14848336	100	-	2	Name=XM_003442313.1;Parent=19371691;ID=19371700;Target=XM_003442313.1 299 421 +
LG1	refseq	CDS	14847563	14847757	100	-	2	Name=XM_003442313.1;Parent=19371691;ID=19371701;Target=XM_003442313.1 422 616 +
LG1	refseq	mRNA	14853774	14858837	.	-	.	Name=XM_003442234.1;ID=19370172;identity=100.0;coverage=100.0;Note= PREDICTED: Oreochromis niloticus eukaryotic translation initiation factor 3 subunit M-like, transcript variant 1 (LOC100701352), mRNA
LG1	refseq	exon	14858729	14858837	100	-	.	Name=XM_003442234.1;Parent=19370172;ID=19370173;Target=XM_003442234.1 1 109 +
LG1	refseq	exon	14857952	14858084	100	-	.	Name=XM_003442234.1;Parent=19370172;ID=19370174;Target=XM_003442234.1 110 242 +
LG1	refseq	exon	14857271	14857409	100	-	.	Name=XM_003442234.1;Parent=19370172;ID=19370175;Target=XM_003442234.1 243 381 +
LG1	refseq	exon	14857050	14857173	100	-	.	Name=XM_003442234.1;Parent=19370172;ID=19370176;Target=XM_003442234.1 382 505 +
LG1	refseq	exon	14856805	14856899	100	-	.	Name=XM_003442234.1;Parent=19370172;ID=19370177;Target=XM_003442234.1 506 600 +
LG1	refseq	exon	14856573	14856656	100	-	.	Name=XM_003442234.1;Parent=19370172;ID=19370178;Target=XM_003442234.1 601 684 +
LG1	refseq	exon	14856381	14856480	100	-	.	Name=XM_003442234.1;Parent=19370172;ID=19370179;Target=XM_003442234.1 685 784 +
LG1	refseq	exon	14855836	14855917	100	-	.	Name=XM_003442234.1;Parent=19370172;ID=19370180;Target=XM_003442234.1 785 866 +
LG1	refseq	exon	14855242	14855385	100	-	.	Name=XM_003442234.1;Parent=19370172;ID=19370181;Target=XM_003442234.1 867 1010 +
LG1	refseq	exon	14854479	14854539	100	-	.	Name=XM_003442234.1;Parent=19370172;ID=19370182;Target=XM_003442234.1 1011 1071 +
LG1	refseq	exon	14853774	14853998	100	-	.	Name=XM_003442234.1;Parent=19370172;ID=19370183;Target=XM_003442234.1 1072 1296 +
LG1	refseq	CDS	14858729	14858770	100	-	0	Name=XM_003442234.1;Parent=19370172;ID=19370184;Target=XM_003442234.1 68 109 +
LG1	refseq	CDS	14857952	14858084	100	-	0	Name=XM_003442234.1;Parent=19370172;ID=19370185;Target=XM_003442234.1 110 242 +
LG1	refseq	CDS	14857271	14857409	100	-	2	Name=XM_003442234.1;Parent=19370172;ID=19370186;Target=XM_003442234.1 243 381 +
LG1	refseq	CDS	14857050	14857173	100	-	1	Name=XM_003442234.1;Parent=19370172;ID=19370187;Target=XM_003442234.1 382 505 +
LG1	refseq	CDS	14856805	14856899	100	-	0	Name=XM_003442234.1;Parent=19370172;ID=19370188;Target=XM_003442234.1 506 600 +
LG1	refseq	CDS	14856573	14856656	100	-	1	Name=XM_003442234.1;Parent=19370172;ID=19370189;Target=XM_003442234.1 601 684 +
LG1	refseq	CDS	14856381	14856480	100	-	1	Name=XM_003442234.1;Parent=19370172;ID=19370190;Target=XM_003442234.1 685 784 +
LG1	refseq	CDS	14855836	14855917	100	-	0	Name=XM_003442234.1;Parent=19370172;ID=19370191;Target=XM_003442234.1 785 866 +
LG1	refseq	CDS	14855242	14855385	100	-	2	Name=XM_003442234.1;Parent=19370172;ID=19370192;Target=XM_003442234.1 867 1010 +
LG1	refseq	CDS	14854479	14854539	100	-	2	Name=XM_003442234.1;Parent=19370172;ID=19370193;Target=XM_003442234.1 1011 1071 +
LG1	refseq	CDS	14853877	14853998	100	-	1	Name=XM_003442234.1;Parent=19370172;ID=19370194;Target=XM_003442234.1 1072 1193 +
LG1	refseq	mRNA	14853774	14858770	.	-	.	Name=XM_003442235.1;ID=19370316;identity=100.0;coverage=100.0;Note= PREDICTED: Oreochromis niloticus eukaryotic translation initiation factor 3 subunit M-like, transcript variant 2 (LOC100701352), mRNA
LG1	refseq	exon	14858729	14858770	100	-	.	Name=XM_003442235.1;Parent=19370316;ID=19370317;Target=XM_003442235.1 1 42 +
LG1	refseq	exon	14857952	14858084	100	-	.	Name=XM_003442235.1;Parent=19370316;ID=19370318;Target=XM_003442235.1 43 175 +
LG1	refseq	exon	14857271	14857409	100	-	.	Name=XM_003442235.1;Parent=19370316;ID=19370319;Target=XM_003442235.1 176 314 +
LG1	refseq	exon	14857122	14857173	100	-	.	Name=XM_003442235.1;Parent=19370316;ID=19370320;Target=XM_003442235.1 315 366 +
LG1	refseq	exon	14856805	14856860	100	-	.	Name=XM_003442235.1;Parent=19370316;ID=19370321;Target=XM_003442235.1 367 422 +
LG1	refseq	exon	14856573	14856656	100	-	.	Name=XM_003442235.1;Parent=19370316;ID=19370322;Target=XM_003442235.1 423 506 +
LG1	refseq	exon	14856381	14856480	100	-	.	Name=XM_003442235.1;Parent=19370316;ID=19370323;Target=XM_003442235.1 507 606 +
LG1	refseq	exon	14855836	14855917	100	-	.	Name=XM_003442235.1;Parent=19370316;ID=19370324;Target=XM_003442235.1 607 688 +
LG1	refseq	exon	14855242	14855385	100	-	.	Name=XM_003442235.1;Parent=19370316;ID=19370325;Target=XM_003442235.1 689 832 +
LG1	refseq	exon	14854479	14854539	100	-	.	Name=XM_003442235.1;Parent=19370316;ID=19370326;Target=XM_003442235.1 833 893 +
LG1	refseq	exon	14853774	14853998	100	-	.	Name=XM_003442235.1;Parent=19370316;ID=19370327;Target=XM_003442235.1 894 1118 +
LG1	refseq	CDS	14858729	14858770	100	-	0	Name=XM_003442235.1;Parent=19370316;ID=19370328;Target=XM_003442235.1 1 42 +
LG1	refseq	CDS	14857952	14858084	100	-	0	Name=XM_003442235.1;Parent=19370316;ID=19370329;Target=XM_003442235.1 43 175 +
LG1	refseq	CDS	14857271	14857409	100	-	2	Name=XM_003442235.1;Parent=19370316;ID=19370330;Target=XM_003442235.1 176 314 +
LG1	refseq	CDS	14857122	14857173	100	-	1	Name=XM_003442235.1;Parent=19370316;ID=19370331;Target=XM_003442235.1 315 366 +
LG1	refseq	CDS	14856805	14856860	100	-	0	Name=XM_003442235.1;Parent=19370316;ID=19370332;Target=XM_003442235.1 367 422 +
LG1	refseq	CDS	14856573	14856656	100	-	1	Name=XM_003442235.1;Parent=19370316;ID=19370333;Target=XM_003442235.1 423 506 +
LG1	refseq	CDS	14856381	14856480	100	-	1	Name=XM_003442235.1;Parent=19370316;ID=19370334;Target=XM_003442235.1 507 606 +
LG1	refseq	CDS	14855836	14855917	100	-	0	Name=XM_003442235.1;Parent=19370316;ID=19370335;Target=XM_003442235.1 607 688 +
LG1	refseq	CDS	14855242	14855385	100	-	2	Name=XM_003442235.1;Parent=19370316;ID=19370336;Target=XM_003442235.1 689 832 +
LG1	refseq	CDS	14854479	14854539	100	-	2	Name=XM_003442235.1;Parent=19370316;ID=19370337;Target=XM_003442235.1 833 893 +
LG1	refseq	CDS	14853877	14853998	100	-	1	Name=XM_003442235.1;Parent=19370316;ID=19370338;Target=XM_003442235.1 894 1015 +
LG1	refseq	mRNA	15062482	15068881	.	-	.	Name=XM_003442228.1;ID=19370077;identity=100.0;coverage=100.0;Note= PREDICTED: Oreochromis niloticus ribonuclease T2-like (LOC100699911), mRNA
LG1	refseq	exon	15068720	15068881	100	-	.	Name=XM_003442228.1;Parent=19370077;ID=19370078;Target=XM_003442228.1 1 162 +
LG1	refseq	exon	15067919	15067996	100	-	.	Name=XM_003442228.1;Parent=19370077;ID=19370079;Target=XM_003442228.1 163 240 +
LG1	refseq	exon	15067749	15067803	100	-	.	Name=XM_003442228.1;Parent=19370077;ID=19370080;Target=XM_003442228.1 241 295 +
LG1	refseq	exon	15065510	15065559	100	-	.	Name=XM_003442228.1;Parent=19370077;ID=19370081;Target=XM_003442228.1 296 345 +
LG1	refseq	exon	15065181	15065238	100	-	.	Name=XM_003442228.1;Parent=19370077;ID=19370082;Target=XM_003442228.1 346 403 +
LG1	refseq	exon	15064809	15064873	100	-	.	Name=XM_003442228.1;Parent=19370077;ID=19370083;Target=XM_003442228.1 404 468 +
LG1	refseq	exon	15064214	15064327	100	-	.	Name=XM_003442228.1;Parent=19370077;ID=19370084;Target=XM_003442228.1 469 582 +
LG1	refseq	exon	15064044	15064089	100	-	.	Name=XM_003442228.1;Parent=19370077;ID=19370085;Target=XM_003442228.1 583 628 +
LG1	refseq	exon	15063856	15063930	100	-	.	Name=XM_003442228.1;Parent=19370077;ID=19370086;Target=XM_003442228.1 629 703 +
LG1	refseq	exon	15062482	15063750	100	-	.	Name=XM_003442228.1;Parent=19370077;ID=19370087;Target=XM_003442228.1 704 1972 +
LG1	refseq	CDS	15067919	15067989	100	-	0	Name=XM_003442228.1;Parent=19370077;ID=19370088;Target=XM_003442228.1 170 240 +
LG1	refseq	CDS	15067749	15067803	100	-	1	Name=XM_003442228.1;Parent=19370077;ID=19370089;Target=XM_003442228.1 241 295 +
LG1	refseq	CDS	15065510	15065559	100	-	0	Name=XM_003442228.1;Parent=19370077;ID=19370090;Target=XM_003442228.1 296 345 +
LG1	refseq	CDS	15065181	15065238	100	-	1	Name=XM_003442228.1;Parent=19370077;ID=19370091;Target=XM_003442228.1 346 403 +
LG1	refseq	CDS	15064809	15064873	100	-	0	Name=XM_003442228.1;Parent=19370077;ID=19370092;Target=XM_003442228.1 404 468 +
LG1	refseq	CDS	15064214	15064327	100	-	1	Name=XM_003442228.1;Parent=19370077;ID=19370093;Target=XM_003442228.1 469 582 +
LG1	refseq	CDS	15064044	15064089	100	-	1	Name=XM_003442228.1;Parent=19370077;ID=19370094;Target=XM_003442228.1 583 628 +
LG1	refseq	CDS	15063856	15063930	100	-	0	Name=XM_003442228.1;Parent=19370077;ID=19370095;Target=XM_003442228.1 629 703 +
LG1	refseq	CDS	15063558	15063750	100	-	0	Name=XM_003442228.1;Parent=19370077;ID=19370096;Target=XM_003442228.1 704 896 +
LG1	gap	gap	15123887	15128993	.	.	.	Name=LG1_gap526;ID=521666;Note=5106 bp
LG1	gap	gap	15135093	15136455	.	.	.	Name=LG1_gap527;ID=521667;Note=1362 bp
LG1	gap	gap	15147416	15149831	.	.	.	Name=LG1_gap528;ID=521668;Note=2415 bp
LG1	gap	gap	15193039	15194832	.	.	.	Name=LG1_gap531;ID=521671;Note=1793 bp
LG1	gap	gap	15370537	15371902	.	.	.	Name=LG1_gap535;ID=521675;Note=1365 bp
LG1	gap	gap	15440802	15441293	.	.	.	Name=LG1_gap537;ID=521677;Note=491 bp
LG1	gap	gap	15596509	15597574	.	.	.	Name=LG1_gap542;ID=521682;Note=1065 bp
LG1	refseq	mRNA	15645481	15648789	.	+	.	Name=XM_003442226.1;ID=19369567;identity=100.0;coverage=100.0;Note= PREDICTED: Oreochromis niloticus brain protein 44-like protein-like, transcript variant 1 (LOC100699462), mRNA
LG1	refseq	exon	15645481	15645555	100	+	.	Name=XM_003442226.1;Parent=19369567;ID=19369568;Target=XM_003442226.1 1 75 +
LG1	refseq	exon	15646979	15647075	100	+	.	Name=XM_003442226.1;Parent=19369567;ID=19369569;Target=XM_003442226.1 76 172 +
LG1	refseq	exon	15647404	15647536	100	+	.	Name=XM_003442226.1;Parent=19369567;ID=19369570;Target=XM_003442226.1 173 305 +
LG1	refseq	exon	15647892	15648789	100	+	.	Name=XM_003442226.1;Parent=19369567;ID=19369571;Target=XM_003442226.1 306 1203 +
LG1	refseq	CDS	15645481	15645555	100	+	0	Name=XM_003442226.1;Parent=19369567;ID=19369572;Target=XM_003442226.1 1 75 +
LG1	refseq	CDS	15646979	15647075	100	+	0	Name=XM_003442226.1;Parent=19369567;ID=19369573;Target=XM_003442226.1 76 172 +
LG1	refseq	CDS	15647404	15647536	100	+	2	Name=XM_003442226.1;Parent=19369567;ID=19369574;Target=XM_003442226.1 173 305 +
LG1	refseq	CDS	15647892	15647914	100	+	1	Name=XM_003442226.1;Parent=19369567;ID=19369575;Target=XM_003442226.1 306 328 +
LG1	refseq	mRNA	15645367	15648789	.	+	.	Name=XM_003442227.1;ID=19369872;identity=100.0;coverage=100.0;Note= PREDICTED: Oreochromis niloticus brain protein 44-like protein-like, transcript variant 2 (LOC100699462), mRNA
LG1	refseq	exon	15645367	15645551	100	+	.	Name=XM_003442227.1;Parent=19369872;ID=19369873;Target=XM_003442227.1 1 185 +
LG1	refseq	exon	15646492	15646495	100	+	.	Name=XM_003442227.1;Parent=19369872;ID=19369874;Target=XM_003442227.1 186 189 +
LG1	refseq	exon	15646979	15647075	100	+	.	Name=XM_003442227.1;Parent=19369872;ID=19369875;Target=XM_003442227.1 190 286 +
LG1	refseq	exon	15647404	15647536	100	+	.	Name=XM_003442227.1;Parent=19369872;ID=19369876;Target=XM_003442227.1 287 419 +
LG1	refseq	exon	15647892	15648789	100	+	.	Name=XM_003442227.1;Parent=19369872;ID=19369877;Target=XM_003442227.1 420 1317 +
LG1	refseq	CDS	15645481	15645551	100	+	0	Name=XM_003442227.1;Parent=19369872;ID=19369878;Target=XM_003442227.1 115 185 +
LG1	refseq	CDS	15646492	15646495	100	+	1	Name=XM_003442227.1;Parent=19369872;ID=19369879;Target=XM_003442227.1 186 189 +
LG1	refseq	CDS	15646979	15647075	100	+	0	Name=XM_003442227.1;Parent=19369872;ID=19369880;Target=XM_003442227.1 190 286 +
LG1	refseq	CDS	15647404	15647536	100	+	2	Name=XM_003442227.1;Parent=19369872;ID=19369881;Target=XM_003442227.1 287 419 +
LG1	refseq	CDS	15647892	15647914	100	+	1	Name=XM_003442227.1;Parent=19369872;ID=19369882;Target=XM_003442227.1 420 442 +
LG1	gap	gap	15680082	15681468	.	.	.	Name=LG1_gap544;ID=521684;Note=1386 bp
LG1	gap	gap	15724744	15727293	.	.	.	Name=LG1_gap548;ID=521688;Note=2549 bp
LG1	gap	gap	15731342	15732493	.	.	.	Name=LG1_gap550;ID=521690;Note=1151 bp
LG1	gap	gap	15733031	15734184	.	.	.	Name=LG1_gap551;ID=521691;Note=1153 bp
LG1	gap	gap	15748966	15749440	.	.	.	Name=LG1_gap553;ID=521693;Note=474 bp
LG1	gap	gap	15852054	15853321	.	.	.	Name=LG1_gap558;ID=521698;Note=1267 bp
LG1	gap	gap	15866186	15869243	.	.	.	Name=LG1_gap560;ID=521700;Note=3057 bp
LG1	gap	gap	15884261	15888329	.	.	.	Name=LG1_gap563;ID=521703;Note=4068 bp
LG1	gap	gap	15962539	15965155	.	.	.	Name=LG1_gap566;ID=521706;Note=2616 bp
LG1	gap	gap	15976140	15977876	.	.	.	Name=LG1_gap567;ID=521707;Note=1736 bp
LG1	refseq	mRNA	16041815	16043530	.	-	.	Name=XM_003454477.1;ID=19652579;identity=100.0;coverage=100.0;Note= PREDICTED: Oreochromis niloticus protein MIS12 homolog (LOC100695772), mRNA
LG1	refseq	exon	16043133	16043530	100	-	.	Name=XM_003454477.1;Parent=19652579;ID=19652580;Target=XM_003454477.1 1 398 +
LG1	refseq	exon	16041815	16042090	100	-	.	Name=XM_003454477.1;Parent=19652579;ID=19652581;Target=XM_003454477.1 399 674 +
LG1	refseq	CDS	16043133	16043530	100	-	2	Name=XM_003454477.1;Parent=19652579;ID=19652582;Target=XM_003454477.1 1 398 +
LG1	refseq	CDS	16041817	16042090	100	-	0	Name=XM_003454477.1;Parent=19652579;ID=19652583;Target=XM_003454477.1 399 672 +
LG1	refseq	mRNA	16094292	16099248	.	-	.	Name=XM_003454481.1;ID=19652453;identity=100.0;coverage=100.0;Note= PREDICTED: Oreochromis niloticus TATA-box-binding protein-like (LOC100696825), mRNA
LG1	refseq	exon	16099231	16099248	100	-	.	Name=XM_003454481.1;Parent=19652453;ID=19652454;Target=XM_003454481.1 1 18 +
LG1	refseq	exon	16098870	16098983	100	-	.	Name=XM_003454481.1;Parent=19652453;ID=19652455;Target=XM_003454481.1 19 132 +
LG1	refseq	exon	16097588	16097765	100	-	.	Name=XM_003454481.1;Parent=19652453;ID=19652456;Target=XM_003454481.1 133 310 +
LG1	refseq	exon	16097290	16097458	100	-	.	Name=XM_003454481.1;Parent=19652453;ID=19652457;Target=XM_003454481.1 311 479 +
LG1	refseq	exon	16097025	16097112	100	-	.	Name=XM_003454481.1;Parent=19652453;ID=19652458;Target=XM_003454481.1 480 567 +
LG1	refseq	exon	16095685	16095776	100	-	.	Name=XM_003454481.1;Parent=19652453;ID=19652459;Target=XM_003454481.1 568 659 +
LG1	refseq	exon	16095393	16095560	100	-	.	Name=XM_003454481.1;Parent=19652453;ID=19652460;Target=XM_003454481.1 660 827 +
LG1	refseq	exon	16095178	16095272	100	-	.	Name=XM_003454481.1;Parent=19652453;ID=19652461;Target=XM_003454481.1 828 922 +
LG1	refseq	exon	16094292	16094371	100	-	.	Name=XM_003454481.1;Parent=19652453;ID=19652462;Target=XM_003454481.1 923 1002 +
LG1	refseq	CDS	16099231	16099248	100	-	0	Name=XM_003454481.1;Parent=19652453;ID=19652463;Target=XM_003454481.1 1 18 +
LG1	refseq	CDS	16098870	16098983	100	-	0	Name=XM_003454481.1;Parent=19652453;ID=19652464;Target=XM_003454481.1 19 132 +
LG1	refseq	CDS	16097588	16097765	100	-	0	Name=XM_003454481.1;Parent=19652453;ID=19652465;Target=XM_003454481.1 133 310 +
LG1	refseq	CDS	16097290	16097458	100	-	2	Name=XM_003454481.1;Parent=19652453;ID=19652466;Target=XM_003454481.1 311 479 +
LG1	refseq	CDS	16097025	16097112	100	-	1	Name=XM_003454481.1;Parent=19652453;ID=19652467;Target=XM_003454481.1 480 567 +
LG1	refseq	CDS	16095685	16095776	100	-	0	Name=XM_003454481.1;Parent=19652453;ID=19652468;Target=XM_003454481.1 568 659 +
LG1	refseq	CDS	16095393	16095560	100	-	1	Name=XM_003454481.1;Parent=19652453;ID=19652469;Target=XM_003454481.1 660 827 +
LG1	refseq	CDS	16095178	16095272	100	-	1	Name=XM_003454481.1;Parent=19652453;ID=19652470;Target=XM_003454481.1 828 922 +
LG1	refseq	CDS	16094294	16094371	100	-	2	Name=XM_003454481.1;Parent=19652453;ID=19652471;Target=XM_003454481.1 923 1000 +
LG1	refseq	mRNA	16103694	16107130	.	-	.	Name=XM_003454517.1;ID=19653433;identity=100.0;coverage=100.0;Note= PREDICTED: Oreochromis niloticus proteasome subunit beta type-1-A-like (LOC100706775), mRNA
LG1	refseq	exon	16106948	16107130	100	-	.	Name=XM_003454517.1;Parent=19653433;ID=19653434;Target=XM_003454517.1 1 183 +
LG1	refseq	exon	16106483	16106590	100	-	.	Name=XM_003454517.1;Parent=19653433;ID=19653435;Target=XM_003454517.1 184 291 +
LG1	refseq	exon	16106207	16106288	100	-	.	Name=XM_003454517.1;Parent=19653433;ID=19653436;Target=XM_003454517.1 292 373 +
LG1	refseq	exon	16105937	16106066	100	-	.	Name=XM_003454517.1;Parent=19653433;ID=19653437;Target=XM_003454517.1 374 503 +
LG1	refseq	exon	16104754	16104860	100	-	.	Name=XM_003454517.1;Parent=19653433;ID=19653438;Target=XM_003454517.1 504 610 +
LG1	refseq	exon	16103694	16104243	100	-	.	Name=XM_003454517.1;Parent=19653433;ID=19653439;Target=XM_003454517.1 611 1160 +
LG1	refseq	CDS	16106948	16107048	100	-	0	Name=XM_003454517.1;Parent=19653433;ID=19653440;Target=XM_003454517.1 83 183 +
LG1	refseq	CDS	16106483	16106590	100	-	1	Name=XM_003454517.1;Parent=19653433;ID=19653441;Target=XM_003454517.1 184 291 +
LG1	refseq	CDS	16106207	16106288	100	-	1	Name=XM_003454517.1;Parent=19653433;ID=19653442;Target=XM_003454517.1 292 373 +
LG1	refseq	CDS	16105937	16106066	100	-	0	Name=XM_003454517.1;Parent=19653433;ID=19653443;Target=XM_003454517.1 374 503 +
LG1	refseq	CDS	16104754	16104860	100	-	2	Name=XM_003454517.1;Parent=19653433;ID=19653444;Target=XM_003454517.1 504 610 +
LG1	refseq	CDS	16104060	16104243	100	-	0	Name=XM_003454517.1;Parent=19653433;ID=19653445;Target=XM_003454517.1 611 794 +
LG1	gap	gap	16121784	16126956	.	.	.	Name=LG1_gap573;ID=521713;Note=5172 bp
LG1	refseq	mRNA	16141092	16147191	.	+	.	Name=XM_003454518.1;ID=19653701;identity=100.0;coverage=100.0;Note= PREDICTED: Oreochromis niloticus ras-related protein Rab-4A-like (LOC100707045), mRNA
LG1	refseq	exon	16141092	16141107	100	+	.	Name=XM_003454518.1;Parent=19653701;ID=19653702;Target=XM_003454518.1 1 16 +
LG1	refseq	exon	16143160	16143240	100	+	.	Name=XM_003454518.1;Parent=19653701;ID=19653703;Target=XM_003454518.1 17 97 +
LG1	refseq	exon	16145272	16145386	100	+	.	Name=XM_003454518.1;Parent=19653701;ID=19653704;Target=XM_003454518.1 98 212 +
LG1	refseq	exon	16146060	16146122	100	+	.	Name=XM_003454518.1;Parent=19653701;ID=19653705;Target=XM_003454518.1 213 275 +
LG1	refseq	exon	16146359	16146513	100	+	.	Name=XM_003454518.1;Parent=19653701;ID=19653706;Target=XM_003454518.1 276 430 +
LG1	refseq	exon	16146645	16146740	100	+	.	Name=XM_003454518.1;Parent=19653701;ID=19653707;Target=XM_003454518.1 431 526 +
LG1	refseq	exon	16147076	16147191	100	+	.	Name=XM_003454518.1;Parent=19653701;ID=19653708;Target=XM_003454518.1 527 642 +
LG1	refseq	CDS	16141092	16141107	100	+	0	Name=XM_003454518.1;Parent=19653701;ID=19653709;Target=XM_003454518.1 1 16 +
LG1	refseq	CDS	16143160	16143240	100	+	2	Name=XM_003454518.1;Parent=19653701;ID=19653710;Target=XM_003454518.1 17 97 +
LG1	refseq	CDS	16145272	16145386	100	+	2	Name=XM_003454518.1;Parent=19653701;ID=19653711;Target=XM_003454518.1 98 212 +
LG1	refseq	CDS	16146060	16146122	100	+	1	Name=XM_003454518.1;Parent=19653701;ID=19653712;Target=XM_003454518.1 213 275 +
LG1	refseq	CDS	16146359	16146513	100	+	1	Name=XM_003454518.1;Parent=19653701;ID=19653713;Target=XM_003454518.1 276 430 +
LG1	refseq	CDS	16146645	16146740	100	+	2	Name=XM_003454518.1;Parent=19653701;ID=19653714;Target=XM_003454518.1 431 526 +
LG1	refseq	CDS	16147076	16147189	100	+	2	Name=XM_003454518.1;Parent=19653701;ID=19653715;Target=XM_003454518.1 527 640 +
LG1	refseq	mRNA	16156443	16158582	.	-	.	Name=XM_003454484.1;ID=19652773;identity=100.0;coverage=100.0;Note= PREDICTED: Oreochromis niloticus uncharacterized protein C1orf96 homolog (LOC100697632), mRNA
LG1	refseq	exon	16158201	16158582	100	-	.	Name=XM_003454484.1;Parent=19652773;ID=19652774;Target=XM_003454484.1 1 382 +
LG1	refseq	exon	16157512	16157571	100	-	.	Name=XM_003454484.1;Parent=19652773;ID=19652775;Target=XM_003454484.1 383 442 +
LG1	refseq	exon	16156716	16156936	100	-	.	Name=XM_003454484.1;Parent=19652773;ID=19652776;Target=XM_003454484.1 443 663 +
LG1	refseq	exon	16156443	16156625	100	-	.	Name=XM_003454484.1;Parent=19652773;ID=19652777;Target=XM_003454484.1 664 846 +
LG1	refseq	CDS	16158201	16158582	100	-	0	Name=XM_003454484.1;Parent=19652773;ID=19652778;Target=XM_003454484.1 1 382 +
LG1	refseq	CDS	16157512	16157571	100	-	2	Name=XM_003454484.1;Parent=19652773;ID=19652779;Target=XM_003454484.1 383 442 +
LG1	refseq	CDS	16156716	16156936	100	-	2	Name=XM_003454484.1;Parent=19652773;ID=19652780;Target=XM_003454484.1 443 663 +
LG1	refseq	CDS	16156445	16156625	100	-	0	Name=XM_003454484.1;Parent=19652773;ID=19652781;Target=XM_003454484.1 664 844 +
LG1	refseq	mRNA	16160512	16164308	.	-	.	Name=XM_003454519.1;ID=19653858;identity=100.0;coverage=100.0;Note= PREDICTED: Oreochromis niloticus alpha actin (LOC100534413), mRNA
LG1	refseq	exon	16164246	16164308	100	-	.	Name=XM_003454519.1;Parent=19653858;ID=19653859;Target=XM_003454519.1 1 63 +
LG1	refseq	exon	16163293	16163429	100	-	.	Name=XM_003454519.1;Parent=19653858;ID=19653860;Target=XM_003454519.1 64 200 +
LG1	refseq	exon	16162552	16162876	100	-	.	Name=XM_003454519.1;Parent=19653858;ID=19653861;Target=XM_003454519.1 201 525 +
LG1	refseq	exon	16162032	16162193	100	-	.	Name=XM_003454519.1;Parent=19653858;ID=19653862;Target=XM_003454519.1 526 687 +
LG1	refseq	exon	16161461	16161652	100	-	.	Name=XM_003454519.1;Parent=19653858;ID=19653863;Target=XM_003454519.1 688 879 +
LG1	refseq	exon	16161171	16161352	100	-	.	Name=XM_003454519.1;Parent=19653858;ID=19653864;Target=XM_003454519.1 880 1061 +
LG1	refseq	exon	16160512	16161009	100	-	.	Name=XM_003454519.1;Parent=19653858;ID=19653865;Target=XM_003454519.1 1062 1559 +
LG1	refseq	CDS	16163293	16163421	100	-	0	Name=XM_003454519.1;Parent=19653858;ID=19653866;Target=XM_003454519.1 72 200 +
LG1	refseq	CDS	16162552	16162876	100	-	0	Name=XM_003454519.1;Parent=19653858;ID=19653867;Target=XM_003454519.1 201 525 +
LG1	refseq	CDS	16162032	16162193	100	-	2	Name=XM_003454519.1;Parent=19653858;ID=19653868;Target=XM_003454519.1 526 687 +
LG1	refseq	CDS	16161461	16161652	100	-	2	Name=XM_003454519.1;Parent=19653858;ID=19653869;Target=XM_003454519.1 688 879 +
LG1	refseq	CDS	16161171	16161352	100	-	2	Name=XM_003454519.1;Parent=19653858;ID=19653870;Target=XM_003454519.1 880 1061 +
LG1	refseq	CDS	16160868	16161009	100	-	0	Name=XM_003454519.1;Parent=19653858;ID=19653871;Target=XM_003454519.1 1062 1203 +
LG1	gap	gap	16311964	16312262	.	.	.	Name=LG1_gap578;ID=521718;Note=298 bp
LG1	gap	gap	16362959	16363004	.	.	.	Name=LG1_gap579;ID=521719;Note=45 bp
LG1	refseq	mRNA	16364013	16368593	.	+	.	Name=XM_003454491.1;ID=19652757;identity=100.0;coverage=100.0;Note= PREDICTED: Oreochromis niloticus hypothetical protein LOC100699506 (LOC100699506), mRNA
LG1	refseq	exon	16364013	16364239	100	+	.	Name=XM_003454491.1;Parent=19652757;ID=19652758;Target=XM_003454491.1 1 227 +
LG1	refseq	exon	16365001	16365106	100	+	.	Name=XM_003454491.1;Parent=19652757;ID=19652759;Target=XM_003454491.1 228 333 +
LG1	refseq	exon	16365378	16365452	100	+	.	Name=XM_003454491.1;Parent=19652757;ID=19652760;Target=XM_003454491.1 334 408 +
LG1	refseq	exon	16367643	16367719	100	+	.	Name=XM_003454491.1;Parent=19652757;ID=19652761;Target=XM_003454491.1 409 485 +
LG1	refseq	exon	16367869	16367993	100	+	.	Name=XM_003454491.1;Parent=19652757;ID=19652762;Target=XM_003454491.1 486 610 +
LG1	refseq	exon	16368095	16368196	100	+	.	Name=XM_003454491.1;Parent=19652757;ID=19652763;Target=XM_003454491.1 611 712 +
LG1	refseq	exon	16368315	16368593	100	+	.	Name=XM_003454491.1;Parent=19652757;ID=19652764;Target=XM_003454491.1 713 991 +
LG1	refseq	CDS	16364203	16364239	100	+	0	Name=XM_003454491.1;Parent=19652757;ID=19652765;Target=XM_003454491.1 191 227 +
LG1	refseq	CDS	16365001	16365106	100	+	2	Name=XM_003454491.1;Parent=19652757;ID=19652766;Target=XM_003454491.1 228 333 +
LG1	refseq	CDS	16365378	16365452	100	+	1	Name=XM_003454491.1;Parent=19652757;ID=19652767;Target=XM_003454491.1 334 408 +
LG1	refseq	CDS	16367643	16367719	100	+	1	Name=XM_003454491.1;Parent=19652757;ID=19652768;Target=XM_003454491.1 409 485 +
LG1	refseq	CDS	16367869	16367993	100	+	2	Name=XM_003454491.1;Parent=19652757;ID=19652769;Target=XM_003454491.1 486 610 +
LG1	refseq	CDS	16368095	16368196	100	+	0	Name=XM_003454491.1;Parent=19652757;ID=19652770;Target=XM_003454491.1 611 712 +
LG1	refseq	CDS	16368315	16368591	100	+	0	Name=XM_003454491.1;Parent=19652757;ID=19652771;Target=XM_003454491.1 713 989 +
LG1	refseq	mRNA	16415450	16418201	.	-	.	Name=XM_003454493.1;ID=19653011;identity=100.0;coverage=100.0;Note= PREDICTED: Oreochromis niloticus protein FAM176A-like (LOC100700039), mRNA
LG1	refseq	exon	16418099	16418201	100	-	.	Name=XM_003454493.1;Parent=19653011;ID=19653012;Target=XM_003454493.1 1 103 +
LG1	refseq	exon	16417160	16417318	100	-	.	Name=XM_003454493.1;Parent=19653011;ID=19653013;Target=XM_003454493.1 104 262 +
LG1	refseq	exon	16416962	16417084	100	-	.	Name=XM_003454493.1;Parent=19653011;ID=19653014;Target=XM_003454493.1 263 385 +
LG1	refseq	exon	16415450	16415562	100	-	.	Name=XM_003454493.1;Parent=19653011;ID=19653015;Target=XM_003454493.1 386 498 +
LG1	refseq	CDS	16418099	16418201	100	-	0	Name=XM_003454493.1;Parent=19653011;ID=19653016;Target=XM_003454493.1 1 103 +
LG1	refseq	CDS	16417160	16417318	100	-	2	Name=XM_003454493.1;Parent=19653011;ID=19653017;Target=XM_003454493.1 104 262 +
LG1	refseq	CDS	16416962	16417084	100	-	2	Name=XM_003454493.1;Parent=19653011;ID=19653018;Target=XM_003454493.1 263 385 +
LG1	refseq	CDS	16415452	16415562	100	-	2	Name=XM_003454493.1;Parent=19653011;ID=19653019;Target=XM_003454493.1 386 496 +
LG1	refseq	mRNA	13578544	13582212	.	-	.	Name=XM_003442330.1;ID=19371961;identity=100.0;coverage=100.0;Note= PREDICTED: Oreochromis niloticus fibulin-7-like (LOC100704236), mRNA
LG1	refseq	exon	13582131	13582212	100	-	.	Name=XM_003442330.1;Parent=19371961;ID=19371962;Target=XM_003442330.1 1 82 +
LG1	refseq	exon	13581879	13582049	100	-	.	Name=XM_003442330.1;Parent=19371961;ID=19371963;Target=XM_003442330.1 83 253 +
LG1	refseq	exon	13581149	13581274	100	-	.	Name=XM_003442330.1;Parent=19371961;ID=19371964;Target=XM_003442330.1 254 379 +
LG1	refseq	exon	13579655	13579843	100	-	.	Name=XM_003442330.1;Parent=19371961;ID=19371965;Target=XM_003442330.1 380 568 +
LG1	refseq	exon	13579416	13579553	100	-	.	Name=XM_003442330.1;Parent=19371961;ID=19371966;Target=XM_003442330.1 569 706 +
LG1	refseq	exon	13579001	13579136	100	-	.	Name=XM_003442330.1;Parent=19371961;ID=19371967;Target=XM_003442330.1 707 842 +
LG1	refseq	exon	13578544	13578907	100	-	.	Name=XM_003442330.1;Parent=19371961;ID=19371968;Target=XM_003442330.1 843 1206 +
LG1	refseq	CDS	13582131	13582212	100	-	0	Name=XM_003442330.1;Parent=19371961;ID=19371969;Target=XM_003442330.1 1 82 +
LG1	refseq	CDS	13581879	13582049	100	-	2	Name=XM_003442330.1;Parent=19371961;ID=19371970;Target=XM_003442330.1 83 253 +
LG1	refseq	CDS	13581149	13581274	100	-	2	Name=XM_003442330.1;Parent=19371961;ID=19371971;Target=XM_003442330.1 254 379 +
LG1	refseq	CDS	13579655	13579843	100	-	2	Name=XM_003442330.1;Parent=19371961;ID=19371972;Target=XM_003442330.1 380 568 +
LG1	refseq	CDS	13579416	13579553	100	-	2	Name=XM_003442330.1;Parent=19371961;ID=19371973;Target=XM_003442330.1 569 706 +
LG1	refseq	CDS	13579001	13579136	100	-	2	Name=XM_003442330.1;Parent=19371961;ID=19371974;Target=XM_003442330.1 707 842 +
LG1	refseq	CDS	13578546	13578907	100	-	1	Name=XM_003442330.1;Parent=19371961;ID=19371975;Target=XM_003442330.1 843 1204 +
LG1	refseq	mRNA	13586740	13595888	.	+	.	Name=XM_003442329.1;ID=19371999;identity=100.0;coverage=100.0;Note= PREDICTED: Oreochromis niloticus C-type lectin domain family 18 member A-like (LOC100703965), mRNA
LG1	refseq	exon	13586740	13586863	100	+	.	Name=XM_003442329.1;Parent=19371999;ID=19372000;Target=XM_003442329.1 1 124 +
LG1	refseq	exon	13587716	13587807	100	+	.	Name=XM_003442329.1;Parent=19371999;ID=19372001;Target=XM_003442329.1 125 216 +
LG1	refseq	exon	13591567	13591800	100	+	.	Name=XM_003442329.1;Parent=19371999;ID=19372002;Target=XM_003442329.1 217 450 +
LG1	refseq	exon	13591920	13592017	100	+	.	Name=XM_003442329.1;Parent=19371999;ID=19372003;Target=XM_003442329.1 451 548 +
LG1	refseq	exon	13592105	13592226	100	+	.	Name=XM_003442329.1;Parent=19371999;ID=19372004;Target=XM_003442329.1 549 670 +
LG1	refseq	exon	13592360	13592467	100	+	.	Name=XM_003442329.1;Parent=19371999;ID=19372005;Target=XM_003442329.1 671 778 +
LG1	refseq	exon	13592588	13592680	100	+	.	Name=XM_003442329.1;Parent=19371999;ID=19372006;Target=XM_003442329.1 779 871 +
LG1	refseq	exon	13594595	13594701	100	+	.	Name=XM_003442329.1;Parent=19371999;ID=19372007;Target=XM_003442329.1 872 978 +
LG1	refseq	exon	13594793	13594922	100	+	.	Name=XM_003442329.1;Parent=19371999;ID=19372008;Target=XM_003442329.1 979 1108 +
LG1	refseq	exon	13595090	13595186	100	+	.	Name=XM_003442329.1;Parent=19371999;ID=19372009;Target=XM_003442329.1 1109 1205 +
LG1	refseq	exon	13595759	13595888	100	+	.	Name=XM_003442329.1;Parent=19371999;ID=19372010;Target=XM_003442329.1 1206 1335 +
LG1	refseq	CDS	13586740	13586863	100	+	0	Name=XM_003442329.1;Parent=19371999;ID=19372011;Target=XM_003442329.1 1 124 +
LG1	refseq	CDS	13587716	13587807	100	+	2	Name=XM_003442329.1;Parent=19371999;ID=19372012;Target=XM_003442329.1 125 216 +
LG1	refseq	CDS	13591567	13591800	100	+	0	Name=XM_003442329.1;Parent=19371999;ID=19372013;Target=XM_003442329.1 217 450 +
LG1	refseq	CDS	13591920	13592017	100	+	0	Name=XM_003442329.1;Parent=19371999;ID=19372014;Target=XM_003442329.1 451 548 +
LG1	refseq	CDS	13592105	13592226	100	+	1	Name=XM_003442329.1;Parent=19371999;ID=19372015;Target=XM_003442329.1 549 670 +
LG1	refseq	CDS	13592360	13592467	100	+	2	Name=XM_003442329.1;Parent=19371999;ID=19372016;Target=XM_003442329.1 671 778 +
LG1	refseq	CDS	13592588	13592680	100	+	2	Name=XM_003442329.1;Parent=19371999;ID=19372017;Target=XM_003442329.1 779 871 +
LG1	refseq	CDS	13594595	13594701	100	+	2	Name=XM_003442329.1;Parent=19371999;ID=19372018;Target=XM_003442329.1 872 978 +
LG1	refseq	CDS	13594793	13594922	100	+	0	Name=XM_003442329.1;Parent=19371999;ID=19372019;Target=XM_003442329.1 979 1108 +
LG1	refseq	CDS	13595090	13595186	100	+	2	Name=XM_003442329.1;Parent=19371999;ID=19372020;Target=XM_003442329.1 1109 1205 +
LG1	refseq	CDS	13595759	13595886	100	+	1	Name=XM_003442329.1;Parent=19371999;ID=19372021;Target=XM_003442329.1 1206 1333 +
LG1	refseq	mRNA	13562258	13571555	.	-	.	Name=XM_003442331.1;ID=19372179;identity=100.0;coverage=100.0;Note= PREDICTED: Oreochromis niloticus kinesin-like protein kif7-like (LOC100704506), mRNA
LG1	refseq	exon	13571225	13571555	100	-	.	Name=XM_003442331.1;Parent=19372179;ID=19372180;Target=XM_003442331.1 1 331 +
LG1	refseq	exon	13570829	13571026	100	-	.	Name=XM_003442331.1;Parent=19372179;ID=19372181;Target=XM_003442331.1 332 529 +
LG1	refseq	exon	13570324	13570723	100	-	.	Name=XM_003442331.1;Parent=19372179;ID=19372182;Target=XM_003442331.1 530 929 +
LG1	refseq	exon	13569887	13570234	100	-	.	Name=XM_003442331.1;Parent=19372179;ID=19372183;Target=XM_003442331.1 930 1277 +
LG1	refseq	exon	13568675	13568867	100	-	.	Name=XM_003442331.1;Parent=19372179;ID=19372184;Target=XM_003442331.1 1278 1470 +
LG1	refseq	exon	13568397	13568561	100	-	.	Name=XM_003442331.1;Parent=19372179;ID=19372185;Target=XM_003442331.1 1471 1635 +
LG1	refseq	exon	13568033	13568191	100	-	.	Name=XM_003442331.1;Parent=19372179;ID=19372186;Target=XM_003442331.1 1636 1794 +
LG1	refseq	exon	13567773	13567912	100	-	.	Name=XM_003442331.1;Parent=19372179;ID=19372187;Target=XM_003442331.1 1795 1934 +
LG1	refseq	exon	13567509	13567615	100	-	.	Name=XM_003442331.1;Parent=19372179;ID=19372188;Target=XM_003442331.1 1935 2041 +
LG1	refseq	exon	13566823	13566963	100	-	.	Name=XM_003442331.1;Parent=19372179;ID=19372189;Target=XM_003442331.1 2042 2182 +
LG1	refseq	exon	13566532	13566737	100	-	.	Name=XM_003442331.1;Parent=19372179;ID=19372190;Target=XM_003442331.1 2183 2388 +
LG1	refseq	exon	13566182	13566379	100	-	.	Name=XM_003442331.1;Parent=19372179;ID=19372191;Target=XM_003442331.1 2389 2586 +
LG1	refseq	exon	13565426	13565551	100	-	.	Name=XM_003442331.1;Parent=19372179;ID=19372192;Target=XM_003442331.1 2587 2712 +
LG1	refseq	exon	13565131	13565307	100	-	.	Name=XM_003442331.1;Parent=19372179;ID=19372193;Target=XM_003442331.1 2713 2889 +
LG1	refseq	exon	13564836	13565051	100	-	.	Name=XM_003442331.1;Parent=19372179;ID=19372194;Target=XM_003442331.1 2890 3105 +
LG1	refseq	exon	13564420	13564626	100	-	.	Name=XM_003442331.1;Parent=19372179;ID=19372195;Target=XM_003442331.1 3106 3312 +
LG1	refseq	exon	13563156	13563354	100	-	.	Name=XM_003442331.1;Parent=19372179;ID=19372196;Target=XM_003442331.1 3313 3511 +
LG1	refseq	exon	13562844	13563005	100	-	.	Name=XM_003442331.1;Parent=19372179;ID=19372197;Target=XM_003442331.1 3512 3673 +
LG1	refseq	exon	13562258	13562652	100	-	.	Name=XM_003442331.1;Parent=19372179;ID=19372198;Target=XM_003442331.1 3674 4068 +
LG1	refseq	CDS	13571225	13571555	100	-	0	Name=XM_003442331.1;Parent=19372179;ID=19372199;Target=XM_003442331.1 1 331 +
LG1	refseq	CDS	13570829	13571026	100	-	2	Name=XM_003442331.1;Parent=19372179;ID=19372200;Target=XM_003442331.1 332 529 +
LG1	refseq	CDS	13570324	13570723	100	-	2	Name=XM_003442331.1;Parent=19372179;ID=19372201;Target=XM_003442331.1 530 929 +
LG1	refseq	CDS	13569887	13570234	100	-	1	Name=XM_003442331.1;Parent=19372179;ID=19372202;Target=XM_003442331.1 930 1277 +
LG1	refseq	CDS	13568675	13568867	100	-	1	Name=XM_003442331.1;Parent=19372179;ID=19372203;Target=XM_003442331.1 1278 1470 +
LG1	refseq	CDS	13568397	13568561	100	-	0	Name=XM_003442331.1;Parent=19372179;ID=19372204;Target=XM_003442331.1 1471 1635 +
LG1	refseq	CDS	13568033	13568191	100	-	0	Name=XM_003442331.1;Parent=19372179;ID=19372205;Target=XM_003442331.1 1636 1794 +
LG1	refseq	CDS	13567773	13567912	100	-	0	Name=XM_003442331.1;Parent=19372179;ID=19372206;Target=XM_003442331.1 1795 1934 +
LG1	refseq	CDS	13567509	13567615	100	-	1	Name=XM_003442331.1;Parent=19372179;ID=19372207;Target=XM_003442331.1 1935 2041 +
LG1	refseq	CDS	13566823	13566963	100	-	2	Name=XM_003442331.1;Parent=19372179;ID=19372208;Target=XM_003442331.1 2042 2182 +
LG1	refseq	CDS	13566532	13566737	100	-	2	Name=XM_003442331.1;Parent=19372179;ID=19372209;Target=XM_003442331.1 2183 2388 +
LG1	refseq	CDS	13566182	13566379	100	-	0	Name=XM_003442331.1;Parent=19372179;ID=19372210;Target=XM_003442331.1 2389 2586 +
LG1	refseq	CDS	13565426	13565551	100	-	0	Name=XM_003442331.1;Parent=19372179;ID=19372211;Target=XM_003442331.1 2587 2712 +
LG1	refseq	CDS	13565131	13565307	100	-	0	Name=XM_003442331.1;Parent=19372179;ID=19372212;Target=XM_003442331.1 2713 2889 +
LG1	refseq	CDS	13564836	13565051	100	-	0	Name=XM_003442331.1;Parent=19372179;ID=19372213;Target=XM_003442331.1 2890 3105 +
LG1	refseq	CDS	13564420	13564626	100	-	0	Name=XM_003442331.1;Parent=19372179;ID=19372214;Target=XM_003442331.1 3106 3312 +
LG1	refseq	CDS	13563156	13563354	100	-	0	Name=XM_003442331.1;Parent=19372179;ID=19372215;Target=XM_003442331.1 3313 3511 +
LG1	refseq	CDS	13562844	13563005	100	-	2	Name=XM_003442331.1;Parent=19372179;ID=19372216;Target=XM_003442331.1 3512 3673 +
LG1	refseq	CDS	13562260	13562652	100	-	2	Name=XM_003442331.1;Parent=19372179;ID=19372217;Target=XM_003442331.1 3674 4066 +
LG1	refseq	mRNA	13529854	13534260	.	+	.	Name=XM_003442253.1;ID=19372243;identity=100.0;coverage=100.0;Note= PREDICTED: Oreochromis niloticus ammonium transporter Rh type C 2-like (LOC100706367), mRNA
LG1	refseq	exon	13529854	13529865	100	+	.	Name=XM_003442253.1;Parent=19372243;ID=19372244;Target=XM_003442253.1 1 12 +
LG1	refseq	exon	13530545	13530725	100	+	.	Name=XM_003442253.1;Parent=19372243;ID=19372245;Target=XM_003442253.1 13 193 +
LG1	refseq	exon	13531421	13531613	100	+	.	Name=XM_003442253.1;Parent=19372243;ID=19372246;Target=XM_003442253.1 194 386 +
LG1	refseq	exon	13531720	13531870	100	+	.	Name=XM_003442253.1;Parent=19372243;ID=19372247;Target=XM_003442253.1 387 537 +
LG1	refseq	exon	13531977	13532124	100	+	.	Name=XM_003442253.1;Parent=19372243;ID=19372248;Target=XM_003442253.1 538 685 +
LG1	refseq	exon	13532215	13532381	100	+	.	Name=XM_003442253.1;Parent=19372243;ID=19372249;Target=XM_003442253.1 686 852 +
LG1	refseq	exon	13532469	13532606	100	+	.	Name=XM_003442253.1;Parent=19372243;ID=19372250;Target=XM_003442253.1 853 990 +
LG1	refseq	exon	13532997	13533133	100	+	.	Name=XM_003442253.1;Parent=19372243;ID=19372251;Target=XM_003442253.1 991 1127 +
LG1	refseq	exon	13533418	13533542	100	+	.	Name=XM_003442253.1;Parent=19372243;ID=19372252;Target=XM_003442253.1 1128 1252 +
LG1	refseq	exon	13533817	13533890	100	+	.	Name=XM_003442253.1;Parent=19372243;ID=19372253;Target=XM_003442253.1 1253 1326 +
LG1	refseq	exon	13533989	13534062	100	+	.	Name=XM_003442253.1;Parent=19372243;ID=19372254;Target=XM_003442253.1 1327 1400 +
LG1	refseq	exon	13534155	13534260	100	+	.	Name=XM_003442253.1;Parent=19372243;ID=19372255;Target=XM_003442253.1 1401 1506 +
LG1	refseq	CDS	13529854	13529865	100	+	0	Name=XM_003442253.1;Parent=19372243;ID=19372256;Target=XM_003442253.1 1 12 +
LG1	refseq	CDS	13530545	13530725	100	+	0	Name=XM_003442253.1;Parent=19372243;ID=19372257;Target=XM_003442253.1 13 193 +
LG1	refseq	CDS	13531421	13531613	100	+	2	Name=XM_003442253.1;Parent=19372243;ID=19372258;Target=XM_003442253.1 194 386 +
LG1	refseq	CDS	13531720	13531870	100	+	1	Name=XM_003442253.1;Parent=19372243;ID=19372259;Target=XM_003442253.1 387 537 +
LG1	refseq	CDS	13531977	13532124	100	+	0	Name=XM_003442253.1;Parent=19372243;ID=19372260;Target=XM_003442253.1 538 685 +
LG1	refseq	CDS	13532215	13532381	100	+	2	Name=XM_003442253.1;Parent=19372243;ID=19372261;Target=XM_003442253.1 686 852 +
LG1	refseq	CDS	13532469	13532606	100	+	0	Name=XM_003442253.1;Parent=19372243;ID=19372262;Target=XM_003442253.1 853 990 +
LG1	refseq	CDS	13532997	13533133	100	+	0	Name=XM_003442253.1;Parent=19372243;ID=19372263;Target=XM_003442253.1 991 1127 +
LG1	refseq	CDS	13533418	13533542	100	+	1	Name=XM_003442253.1;Parent=19372243;ID=19372264;Target=XM_003442253.1 1128 1252 +
LG1	refseq	CDS	13533817	13533890	100	+	2	Name=XM_003442253.1;Parent=19372243;ID=19372265;Target=XM_003442253.1 1253 1326 +
LG1	refseq	CDS	13533989	13534062	100	+	0	Name=XM_003442253.1;Parent=19372243;ID=19372266;Target=XM_003442253.1 1327 1400 +
LG1	refseq	CDS	13534155	13534186	100	+	1	Name=XM_003442253.1;Parent=19372243;ID=19372267;Target=XM_003442253.1 1401 1432 +
LG1	refseq	mRNA	13656921	13661550	.	+	.	Name=XM_003442251.1;ID=19370408;identity=100.0;coverage=100.0;Note= PREDICTED: Oreochromis niloticus programmed cell death protein 5-like (LOC100705838), mRNA
LG1	refseq	exon	13656921	13657150	100	+	.	Name=XM_003442251.1;Parent=19370408;ID=19370409;Target=XM_003442251.1 1 230 +
LG1	refseq	exon	13659082	13659119	100	+	.	Name=XM_003442251.1;Parent=19370408;ID=19370410;Target=XM_003442251.1 231 268 +
LG1	refseq	exon	13659720	13659781	100	+	.	Name=XM_003442251.1;Parent=19370408;ID=19370411;Target=XM_003442251.1 269 330 +
LG1	refseq	exon	13659871	13659962	100	+	.	Name=XM_003442251.1;Parent=19370408;ID=19370412;Target=XM_003442251.1 331 422 +
LG1	refseq	exon	13660496	13660567	100	+	.	Name=XM_003442251.1;Parent=19370408;ID=19370413;Target=XM_003442251.1 423 494 +
LG1	refseq	exon	13660654	13661550	100	+	.	Name=XM_003442251.1;Parent=19370408;ID=19370414;Target=XM_003442251.1 495 1391 +
LG1	refseq	CDS	13657085	13657150	100	+	0	Name=XM_003442251.1;Parent=19370408;ID=19370415;Target=XM_003442251.1 165 230 +
LG1	refseq	CDS	13659082	13659119	100	+	0	Name=XM_003442251.1;Parent=19370408;ID=19370416;Target=XM_003442251.1 231 268 +
LG1	refseq	CDS	13659720	13659781	100	+	1	Name=XM_003442251.1;Parent=19370408;ID=19370417;Target=XM_003442251.1 269 330 +
LG1	refseq	CDS	13659871	13659962	100	+	2	Name=XM_003442251.1;Parent=19370408;ID=19370418;Target=XM_003442251.1 331 422 +
LG1	refseq	CDS	13660496	13660567	100	+	0	Name=XM_003442251.1;Parent=19370408;ID=19370419;Target=XM_003442251.1 423 494 +
LG1	refseq	CDS	13660654	13660699	100	+	0	Name=XM_003442251.1;Parent=19370408;ID=19370420;Target=XM_003442251.1 495 540 +
LG1	refseq	mRNA	13667940	13671291	.	+	.	Name=XM_003442249.1;ID=19370447;identity=100.0;coverage=100.0;Note= PREDICTED: Oreochromis niloticus cytochrome b-245 light chain-like (LOC100705310), mRNA
LG1	refseq	exon	13667940	13668075	100	+	.	Name=XM_003442249.1;Parent=19370447;ID=19370448;Target=XM_003442249.1 1 136 +
LG1	refseq	exon	13668287	13668356	100	+	.	Name=XM_003442249.1;Parent=19370447;ID=19370449;Target=XM_003442249.1 137 206 +
LG1	refseq	exon	13669770	13669844	100	+	.	Name=XM_003442249.1;Parent=19370447;ID=19370450;Target=XM_003442249.1 207 281 +
LG1	refseq	exon	13669932	13670015	100	+	.	Name=XM_003442249.1;Parent=19370447;ID=19370451;Target=XM_003442249.1 282 365 +
LG1	refseq	exon	13670156	13670237	100	+	.	Name=XM_003442249.1;Parent=19370447;ID=19370452;Target=XM_003442249.1 366 447 +
LG1	refseq	exon	13670649	13671291	100	+	.	Name=XM_003442249.1;Parent=19370447;ID=19370453;Target=XM_003442249.1 448 1090 +
LG1	refseq	CDS	13668018	13668075	100	+	0	Name=XM_003442249.1;Parent=19370447;ID=19370454;Target=XM_003442249.1 79 136 +
LG1	refseq	CDS	13668287	13668356	100	+	2	Name=XM_003442249.1;Parent=19370447;ID=19370455;Target=XM_003442249.1 137 206 +
LG1	refseq	CDS	13669770	13669844	100	+	1	Name=XM_003442249.1;Parent=19370447;ID=19370456;Target=XM_003442249.1 207 281 +
LG1	refseq	CDS	13669932	13670015	100	+	1	Name=XM_003442249.1;Parent=19370447;ID=19370457;Target=XM_003442249.1 282 365 +
LG1	refseq	CDS	13670156	13670237	100	+	1	Name=XM_003442249.1;Parent=19370447;ID=19370458;Target=XM_003442249.1 366 447 +
LG1	refseq	CDS	13670649	13670838	100	+	0	Name=XM_003442249.1;Parent=19370447;ID=19370459;Target=XM_003442249.1 448 637 +
LG1	refseq	mRNA	13675984	13693036	.	+	.	Name=XM_003442327.1;ID=19372071;identity=100.0;coverage=100.0;Note= PREDICTED: Oreochromis niloticus transcription factor 25-like (LOC100703422), mRNA
LG1	refseq	exon	13675984	13676317	100	+	.	Name=XM_003442327.1;Parent=19372071;ID=19372072;Target=XM_003442327.1 1 334 +
LG1	refseq	exon	13677659	13677805	100	+	.	Name=XM_003442327.1;Parent=19372071;ID=19372073;Target=XM_003442327.1 335 481 +
LG1	refseq	exon	13677904	13677972	100	+	.	Name=XM_003442327.1;Parent=19372071;ID=19372074;Target=XM_003442327.1 482 550 +
LG1	refseq	exon	13678097	13678221	100	+	.	Name=XM_003442327.1;Parent=19372071;ID=19372075;Target=XM_003442327.1 551 675 +
LG1	refseq	exon	13679207	13679272	100	+	.	Name=XM_003442327.1;Parent=19372071;ID=19372076;Target=XM_003442327.1 676 741 +
LG1	refseq	exon	13679390	13679472	100	+	.	Name=XM_003442327.1;Parent=19372071;ID=19372077;Target=XM_003442327.1 742 824 +
LG1	refseq	exon	13680787	13680917	100	+	.	Name=XM_003442327.1;Parent=19372071;ID=19372078;Target=XM_003442327.1 825 955 +
LG1	refseq	exon	13682426	13682525	100	+	.	Name=XM_003442327.1;Parent=19372071;ID=19372079;Target=XM_003442327.1 956 1055 +
LG1	refseq	exon	13683784	13683877	100	+	.	Name=XM_003442327.1;Parent=19372071;ID=19372080;Target=XM_003442327.1 1056 1149 +
LG1	refseq	exon	13684035	13684127	100	+	.	Name=XM_003442327.1;Parent=19372071;ID=19372081;Target=XM_003442327.1 1150 1242 +
LG1	refseq	exon	13686036	13686141	100	+	.	Name=XM_003442327.1;Parent=19372071;ID=19372082;Target=XM_003442327.1 1243 1348 +
LG1	refseq	exon	13686239	13686398	100	+	.	Name=XM_003442327.1;Parent=19372071;ID=19372083;Target=XM_003442327.1 1349 1508 +
LG1	refseq	exon	13686574	13686661	100	+	.	Name=XM_003442327.1;Parent=19372071;ID=19372084;Target=XM_003442327.1 1509 1596 +
LG1	refseq	exon	13686795	13686953	100	+	.	Name=XM_003442327.1;Parent=19372071;ID=19372085;Target=XM_003442327.1 1597 1755 +
LG1	refseq	exon	13687115	13687205	100	+	.	Name=XM_003442327.1;Parent=19372071;ID=19372086;Target=XM_003442327.1 1756 1846 +
LG1	refseq	exon	13688467	13688546	100	+	.	Name=XM_003442327.1;Parent=19372071;ID=19372087;Target=XM_003442327.1 1847 1926 +
LG1	refseq	exon	13688654	13688729	100	+	.	Name=XM_003442327.1;Parent=19372071;ID=19372088;Target=XM_003442327.1 1927 2002 +
LG1	refseq	exon	13692869	13693036	100	+	.	Name=XM_003442327.1;Parent=19372071;ID=19372089;Target=XM_003442327.1 2003 2170 +
LG1	refseq	CDS	13675984	13676317	100	+	1	Name=XM_003442327.1;Parent=19372071;ID=19372090;Target=XM_003442327.1 1 334 +
LG1	refseq	CDS	13677659	13677805	100	+	0	Name=XM_003442327.1;Parent=19372071;ID=19372091;Target=XM_003442327.1 335 481 +
LG1	refseq	CDS	13677904	13677972	100	+	0	Name=XM_003442327.1;Parent=19372071;ID=19372092;Target=XM_003442327.1 482 550 +
LG1	refseq	CDS	13678097	13678221	100	+	0	Name=XM_003442327.1;Parent=19372071;ID=19372093;Target=XM_003442327.1 551 675 +
LG1	refseq	CDS	13679207	13679272	100	+	1	Name=XM_003442327.1;Parent=19372071;ID=19372094;Target=XM_003442327.1 676 741 +
LG1	refseq	CDS	13679390	13679472	100	+	1	Name=XM_003442327.1;Parent=19372071;ID=19372095;Target=XM_003442327.1 742 824 +
LG1	refseq	CDS	13680787	13680917	100	+	2	Name=XM_003442327.1;Parent=19372071;ID=19372096;Target=XM_003442327.1 825 955 +
LG1	refseq	CDS	13682426	13682525	100	+	0	Name=XM_003442327.1;Parent=19372071;ID=19372097;Target=XM_003442327.1 956 1055 +
LG1	refseq	CDS	13683784	13683877	100	+	2	Name=XM_003442327.1;Parent=19372071;ID=19372098;Target=XM_003442327.1 1056 1149 +
LG1	refseq	CDS	13684035	13684127	100	+	1	Name=XM_003442327.1;Parent=19372071;ID=19372099;Target=XM_003442327.1 1150 1242 +
LG1	refseq	CDS	13686036	13686141	100	+	1	Name=XM_003442327.1;Parent=19372071;ID=19372100;Target=XM_003442327.1 1243 1348 +
LG1	refseq	CDS	13686239	13686398	100	+	0	Name=XM_003442327.1;Parent=19372071;ID=19372101;Target=XM_003442327.1 1349 1508 +
LG1	refseq	CDS	13686574	13686661	100	+	2	Name=XM_003442327.1;Parent=19372071;ID=19372102;Target=XM_003442327.1 1509 1596 +
LG1	refseq	CDS	13686795	13686953	100	+	1	Name=XM_003442327.1;Parent=19372071;ID=19372103;Target=XM_003442327.1 1597 1755 +
LG1	refseq	CDS	13687115	13687205	100	+	1	Name=XM_003442327.1;Parent=19372071;ID=19372104;Target=XM_003442327.1 1756 1846 +
LG1	refseq	CDS	13688467	13688546	100	+	0	Name=XM_003442327.1;Parent=19372071;ID=19372105;Target=XM_003442327.1 1847 1926 +
LG1	refseq	CDS	13688654	13688729	100	+	1	Name=XM_003442327.1;Parent=19372071;ID=19372106;Target=XM_003442327.1 1927 2002 +
LG1	refseq	CDS	13692869	13693034	100	+	0	Name=XM_003442327.1;Parent=19372071;ID=19372107;Target=XM_003442327.1 2003 2168 +
LG1	refseq	mRNA	13732962	13752582	.	-	.	Name=XM_003442247.1;ID=19370437;identity=100.0;coverage=100.0;Note= PREDICTED: Oreochromis niloticus dysbindin domain-containing protein 1-like (LOC100704774), mRNA
LG1	refseq	exon	13752509	13752582	100	-	.	Name=XM_003442247.1;Parent=19370437;ID=19370438;Target=XM_003442247.1 1 74 +
LG1	refseq	exon	13746587	13746730	100	-	.	Name=XM_003442247.1;Parent=19370437;ID=19370439;Target=XM_003442247.1 75 218 +
LG1	refseq	exon	13742482	13742619	100	-	.	Name=XM_003442247.1;Parent=19370437;ID=19370440;Target=XM_003442247.1 219 356 +
LG1	refseq	exon	13732962	13733195	100	-	.	Name=XM_003442247.1;Parent=19370437;ID=19370441;Target=XM_003442247.1 357 590 +
LG1	refseq	CDS	13752509	13752539	100	-	0	Name=XM_003442247.1;Parent=19370437;ID=19370442;Target=XM_003442247.1 44 74 +
LG1	refseq	CDS	13746587	13746730	100	-	2	Name=XM_003442247.1;Parent=19370437;ID=19370443;Target=XM_003442247.1 75 218 +
LG1	refseq	CDS	13742482	13742619	100	-	2	Name=XM_003442247.1;Parent=19370437;ID=19370444;Target=XM_003442247.1 219 356 +
LG1	refseq	CDS	13733043	13733195	100	-	2	Name=XM_003442247.1;Parent=19370437;ID=19370445;Target=XM_003442247.1 357 509 +
LG1	refseq	mRNA	13756516	13762660	.	+	.	Name=XM_003442324.1;ID=19371771;identity=100.0;coverage=100.0;Note= PREDICTED: Oreochromis niloticus methenyltetrahydrofolate synthase domain-containing protein-like (LOC100702617), mRNA
LG1	refseq	exon	13756516	13756543	100	+	.	Name=XM_003442324.1;Parent=19371771;ID=19371772;Target=XM_003442324.1 1 28 +
LG1	refseq	exon	13756690	13756793	100	+	.	Name=XM_003442324.1;Parent=19371771;ID=19371773;Target=XM_003442324.1 29 132 +
LG1	refseq	exon	13757336	13757449	100	+	.	Name=XM_003442324.1;Parent=19371771;ID=19371774;Target=XM_003442324.1 133 246 +
LG1	refseq	exon	13758246	13758359	100	+	.	Name=XM_003442324.1;Parent=19371771;ID=19371775;Target=XM_003442324.1 247 360 +
LG1	refseq	exon	13758483	13758573	100	+	.	Name=XM_003442324.1;Parent=19371771;ID=19371776;Target=XM_003442324.1 361 451 +
LG1	refseq	exon	13759782	13759894	100	+	.	Name=XM_003442324.1;Parent=19371771;ID=19371777;Target=XM_003442324.1 452 564 +
LG1	refseq	exon	13760145	13760270	100	+	.	Name=XM_003442324.1;Parent=19371771;ID=19371778;Target=XM_003442324.1 565 690 +
LG1	refseq	exon	13761908	13762660	100	+	.	Name=XM_003442324.1;Parent=19371771;ID=19371779;Target=XM_003442324.1 691 1443 +
LG1	refseq	CDS	13756516	13756543	100	+	0	Name=XM_003442324.1;Parent=19371771;ID=19371780;Target=XM_003442324.1 1 28 +
LG1	refseq	CDS	13756690	13756793	100	+	2	Name=XM_003442324.1;Parent=19371771;ID=19371781;Target=XM_003442324.1 29 132 +
LG1	refseq	CDS	13757336	13757449	100	+	0	Name=XM_003442324.1;Parent=19371771;ID=19371782;Target=XM_003442324.1 133 246 +
LG1	refseq	CDS	13758246	13758359	100	+	0	Name=XM_003442324.1;Parent=19371771;ID=19371783;Target=XM_003442324.1 247 360 +
LG1	refseq	CDS	13758483	13758573	100	+	0	Name=XM_003442324.1;Parent=19371771;ID=19371784;Target=XM_003442324.1 361 451 +
LG1	refseq	CDS	13759782	13759894	100	+	2	Name=XM_003442324.1;Parent=19371771;ID=19371785;Target=XM_003442324.1 452 564 +
LG1	refseq	CDS	13760145	13760270	100	+	0	Name=XM_003442324.1;Parent=19371771;ID=19371786;Target=XM_003442324.1 565 690 +
LG1	refseq	CDS	13761908	13762658	100	+	0	Name=XM_003442324.1;Parent=19371771;ID=19371787;Target=XM_003442324.1 691 1441 +
LG1	refseq	mRNA	13708261	13720042	.	+	.	Name=XM_003442326.1;ID=19371891;identity=100.0;coverage=100.0;Note= PREDICTED: Oreochromis niloticus differentially expressed in FDCP 8 homolog (LOC100703152), mRNA
LG1	refseq	exon	13708261	13708369	100	+	.	Name=XM_003442326.1;Parent=19371891;ID=19371892;Target=XM_003442326.1 1 109 +
LG1	refseq	exon	13713644	13713738	100	+	.	Name=XM_003442326.1;Parent=19371891;ID=19371893;Target=XM_003442326.1 110 204 +
LG1	refseq	exon	13713862	13714011	100	+	.	Name=XM_003442326.1;Parent=19371891;ID=19371894;Target=XM_003442326.1 205 354 +
LG1	refseq	exon	13715246	13715387	100	+	.	Name=XM_003442326.1;Parent=19371891;ID=19371895;Target=XM_003442326.1 355 496 +
LG1	refseq	exon	13715707	13715871	100	+	.	Name=XM_003442326.1;Parent=19371891;ID=19371896;Target=XM_003442326.1 497 661 +
LG1	refseq	exon	13716962	13717089	100	+	.	Name=XM_003442326.1;Parent=19371891;ID=19371897;Target=XM_003442326.1 662 789 +
LG1	refseq	exon	13717676	13717789	100	+	.	Name=XM_003442326.1;Parent=19371891;ID=19371898;Target=XM_003442326.1 790 903 +
LG1	refseq	exon	13717945	13718025	100	+	.	Name=XM_003442326.1;Parent=19371891;ID=19371899;Target=XM_003442326.1 904 984 +
LG1	refseq	exon	13719183	13719323	100	+	.	Name=XM_003442326.1;Parent=19371891;ID=19371900;Target=XM_003442326.1 985 1125 +
LG1	refseq	exon	13719522	13719631	100	+	.	Name=XM_003442326.1;Parent=19371891;ID=19371901;Target=XM_003442326.1 1126 1235 +
LG1	refseq	exon	13719946	13720042	100	+	.	Name=XM_003442326.1;Parent=19371891;ID=19371902;Target=XM_003442326.1 1236 1332 +
LG1	refseq	CDS	13708261	13708369	100	+	0	Name=XM_003442326.1;Parent=19371891;ID=19371903;Target=XM_003442326.1 1 109 +
LG1	refseq	CDS	13713644	13713738	100	+	2	Name=XM_003442326.1;Parent=19371891;ID=19371904;Target=XM_003442326.1 110 204 +
LG1	refseq	CDS	13713862	13714011	100	+	0	Name=XM_003442326.1;Parent=19371891;ID=19371905;Target=XM_003442326.1 205 354 +
LG1	refseq	CDS	13715246	13715387	100	+	0	Name=XM_003442326.1;Parent=19371891;ID=19371906;Target=XM_003442326.1 355 496 +
LG1	refseq	CDS	13715707	13715871	100	+	2	Name=XM_003442326.1;Parent=19371891;ID=19371907;Target=XM_003442326.1 497 661 +
LG1	refseq	CDS	13716962	13717089	100	+	2	Name=XM_003442326.1;Parent=19371891;ID=19371908;Target=XM_003442326.1 662 789 +
LG1	refseq	CDS	13717676	13717789	100	+	0	Name=XM_003442326.1;Parent=19371891;ID=19371909;Target=XM_003442326.1 790 903 +
LG1	refseq	CDS	13717945	13718025	100	+	0	Name=XM_003442326.1;Parent=19371891;ID=19371910;Target=XM_003442326.1 904 984 +
LG1	refseq	CDS	13719183	13719323	100	+	0	Name=XM_003442326.1;Parent=19371891;ID=19371911;Target=XM_003442326.1 985 1125 +
LG1	refseq	CDS	13719522	13719631	100	+	0	Name=XM_003442326.1;Parent=19371891;ID=19371912;Target=XM_003442326.1 1126 1235 +
LG1	refseq	CDS	13719946	13720040	100	+	1	Name=XM_003442326.1;Parent=19371891;ID=19371913;Target=XM_003442326.1 1236 1330 +
LG1	refseq	mRNA	13889864	13893424	.	+	.	Name=XM_003442243.1;ID=19370499;identity=100.0;coverage=100.0;Note= PREDICTED: Oreochromis niloticus neighbor of COX4-like (LOC100703697), mRNA
LG1	refseq	exon	13889864	13890076	100	+	.	Name=XM_003442243.1;Parent=19370499;ID=19370500;Target=XM_003442243.1 1 213 +
LG1	refseq	exon	13891452	13891528	100	+	.	Name=XM_003442243.1;Parent=19370499;ID=19370501;Target=XM_003442243.1 214 290 +
LG1	refseq	exon	13891638	13891707	100	+	.	Name=XM_003442243.1;Parent=19370499;ID=19370502;Target=XM_003442243.1 291 360 +
LG1	refseq	exon	13892960	13893054	100	+	.	Name=XM_003442243.1;Parent=19370499;ID=19370503;Target=XM_003442243.1 361 455 +
LG1	refseq	exon	13893265	13893424	100	+	.	Name=XM_003442243.1;Parent=19370499;ID=19370504;Target=XM_003442243.1 456 615 +
LG1	refseq	CDS	13889864	13890076	100	+	0	Name=XM_003442243.1;Parent=19370499;ID=19370505;Target=XM_003442243.1 1 213 +
LG1	refseq	CDS	13891452	13891528	100	+	0	Name=XM_003442243.1;Parent=19370499;ID=19370506;Target=XM_003442243.1 214 290 +
LG1	refseq	CDS	13891638	13891707	100	+	1	Name=XM_003442243.1;Parent=19370499;ID=19370507;Target=XM_003442243.1 291 360 +
LG1	refseq	CDS	13892960	13893054	100	+	0	Name=XM_003442243.1;Parent=19370499;ID=19370508;Target=XM_003442243.1 361 455 +
LG1	refseq	CDS	13893265	13893422	100	+	1	Name=XM_003442243.1;Parent=19370499;ID=19370509;Target=XM_003442243.1 456 613 +
LG1	refseq	mRNA	13868979	13885133	.	-	.	Name=XM_003442322.1;ID=19373805;identity=100.0;coverage=100.0;Note= PREDICTED: Oreochromis niloticus dual specificity protein phosphatase 22-A-like (LOC100702083), mRNA
LG1	refseq	exon	13884864	13885133	100	-	.	Name=XM_003442322.1;Parent=19373805;ID=19373806;Target=XM_003442322.1 1 270 +
LG1	refseq	exon	13884074	13884107	100	-	.	Name=XM_003442322.1;Parent=19373805;ID=19373807;Target=XM_003442322.1 271 304 +
LG1	refseq	exon	13882649	13882731	100	-	.	Name=XM_003442322.1;Parent=19373805;ID=19373808;Target=XM_003442322.1 305 387 +
LG1	refseq	exon	13881202	13881251	100	-	.	Name=XM_003442322.1;Parent=19373805;ID=19373809;Target=XM_003442322.1 388 437 +
LG1	refseq	exon	13878242	13878316	100	-	.	Name=XM_003442322.1;Parent=19373805;ID=19373810;Target=XM_003442322.1 438 512 +
LG1	refseq	exon	13877855	13878026	100	-	.	Name=XM_003442322.1;Parent=19373805;ID=19373811;Target=XM_003442322.1 513 684 +
LG1	refseq	exon	13868979	13869179	100	-	.	Name=XM_003442322.1;Parent=19373805;ID=19373812;Target=XM_003442322.1 685 885 +
LG1	refseq	CDS	13884864	13884884	100	-	0	Name=XM_003442322.1;Parent=19373805;ID=19373813;Target=XM_003442322.1 250 270 +
LG1	refseq	CDS	13884074	13884107	100	-	0	Name=XM_003442322.1;Parent=19373805;ID=19373814;Target=XM_003442322.1 271 304 +
LG1	refseq	CDS	13882649	13882731	100	-	2	Name=XM_003442322.1;Parent=19373805;ID=19373815;Target=XM_003442322.1 305 387 +
LG1	refseq	CDS	13881202	13881251	100	-	0	Name=XM_003442322.1;Parent=19373805;ID=19373816;Target=XM_003442322.1 388 437 +
LG1	refseq	CDS	13878242	13878316	100	-	1	Name=XM_003442322.1;Parent=19373805;ID=19373817;Target=XM_003442322.1 438 512 +
LG1	refseq	CDS	13877855	13878026	100	-	1	Name=XM_003442322.1;Parent=19373805;ID=19373818;Target=XM_003442322.1 513 684 +
LG1	refseq	CDS	13868981	13869179	100	-	0	Name=XM_003442322.1;Parent=19373805;ID=19373819;Target=XM_003442322.1 685 883 +
LG1	refseq	mRNA	13904343	13926411	.	-	.	Name=XM_003442241.1;ID=19370282;identity=100.0;coverage=100.0;Note= PREDICTED: Oreochromis niloticus genetic suppressor element 1-like (LOC100703151), mRNA
LG1	refseq	exon	13926216	13926411	100	-	.	Name=XM_003442241.1;Parent=19370282;ID=19370283;Target=XM_003442241.1 1 196 +
LG1	refseq	exon	13919021	13919234	100	-	.	Name=XM_003442241.1;Parent=19370282;ID=19370284;Target=XM_003442241.1 197 410 +
LG1	refseq	exon	13914205	13914375	100	-	.	Name=XM_003442241.1;Parent=19370282;ID=19370285;Target=XM_003442241.1 411 581 +
LG1	refseq	exon	13913771	13913965	100	-	.	Name=XM_003442241.1;Parent=19370282;ID=19370286;Target=XM_003442241.1 582 776 +
LG1	refseq	exon	13912215	13912382	100	-	.	Name=XM_003442241.1;Parent=19370282;ID=19370287;Target=XM_003442241.1 777 944 +
LG1	refseq	exon	13911699	13912072	100	-	.	Name=XM_003442241.1;Parent=19370282;ID=19370288;Target=XM_003442241.1 945 1318 +
LG1	refseq	exon	13911181	13911502	100	-	.	Name=XM_003442241.1;Parent=19370282;ID=19370289;Target=XM_003442241.1 1319 1640 +
LG1	refseq	exon	13909300	13909769	100	-	.	Name=XM_003442241.1;Parent=19370282;ID=19370290;Target=XM_003442241.1 1641 2110 +
LG1	refseq	exon	13909126	13909245	100	-	.	Name=XM_003442241.1;Parent=19370282;ID=19370291;Target=XM_003442241.1 2111 2230 +
LG1	refseq	exon	13908853	13908965	100	-	.	Name=XM_003442241.1;Parent=19370282;ID=19370292;Target=XM_003442241.1 2231 2343 +
LG1	refseq	exon	13908477	13908738	100	-	.	Name=XM_003442241.1;Parent=19370282;ID=19370293;Target=XM_003442241.1 2344 2605 +
LG1	refseq	exon	13907288	13907401	100	-	.	Name=XM_003442241.1;Parent=19370282;ID=19370294;Target=XM_003442241.1 2606 2719 +
LG1	refseq	exon	13906716	13907078	100	-	.	Name=XM_003442241.1;Parent=19370282;ID=19370295;Target=XM_003442241.1 2720 3082 +
LG1	refseq	exon	13906194	13906532	100	-	.	Name=XM_003442241.1;Parent=19370282;ID=19370296;Target=XM_003442241.1 3083 3421 +
LG1	refseq	exon	13904880	13904983	100	-	.	Name=XM_003442241.1;Parent=19370282;ID=19370297;Target=XM_003442241.1 3422 3525 +
LG1	refseq	exon	13904343	13904483	100	-	.	Name=XM_003442241.1;Parent=19370282;ID=19370298;Target=XM_003442241.1 3526 3666 +
LG1	refseq	CDS	13926216	13926411	100	-	0	Name=XM_003442241.1;Parent=19370282;ID=19370299;Target=XM_003442241.1 1 196 +
LG1	refseq	CDS	13919021	13919234	100	-	2	Name=XM_003442241.1;Parent=19370282;ID=19370300;Target=XM_003442241.1 197 410 +
LG1	refseq	CDS	13914205	13914375	100	-	1	Name=XM_003442241.1;Parent=19370282;ID=19370301;Target=XM_003442241.1 411 581 +
LG1	refseq	CDS	13913771	13913965	100	-	1	Name=XM_003442241.1;Parent=19370282;ID=19370302;Target=XM_003442241.1 582 776 +
LG1	refseq	CDS	13912215	13912382	100	-	1	Name=XM_003442241.1;Parent=19370282;ID=19370303;Target=XM_003442241.1 777 944 +
LG1	refseq	CDS	13911699	13912072	100	-	1	Name=XM_003442241.1;Parent=19370282;ID=19370304;Target=XM_003442241.1 945 1318 +
LG1	refseq	CDS	13911181	13911502	100	-	2	Name=XM_003442241.1;Parent=19370282;ID=19370305;Target=XM_003442241.1 1319 1640 +
LG1	refseq	CDS	13909300	13909769	100	-	1	Name=XM_003442241.1;Parent=19370282;ID=19370306;Target=XM_003442241.1 1641 2110 +
LG1	refseq	CDS	13909126	13909245	100	-	2	Name=XM_003442241.1;Parent=19370282;ID=19370307;Target=XM_003442241.1 2111 2230 +
LG1	refseq	CDS	13908853	13908965	100	-	2	Name=XM_003442241.1;Parent=19370282;ID=19370308;Target=XM_003442241.1 2231 2343 +
LG1	refseq	CDS	13908477	13908738	100	-	0	Name=XM_003442241.1;Parent=19370282;ID=19370309;Target=XM_003442241.1 2344 2605 +
LG1	refseq	CDS	13907288	13907401	100	-	2	Name=XM_003442241.1;Parent=19370282;ID=19370310;Target=XM_003442241.1 2606 2719 +
LG1	refseq	CDS	13906716	13907078	100	-	2	Name=XM_003442241.1;Parent=19370282;ID=19370311;Target=XM_003442241.1 2720 3082 +
LG1	refseq	CDS	13906194	13906532	100	-	2	Name=XM_003442241.1;Parent=19370282;ID=19370312;Target=XM_003442241.1 3083 3421 +
LG1	refseq	CDS	13904880	13904983	100	-	2	Name=XM_003442241.1;Parent=19370282;ID=19370313;Target=XM_003442241.1 3422 3525 +
LG1	refseq	CDS	13904345	13904483	100	-	0	Name=XM_003442241.1;Parent=19370282;ID=19370314;Target=XM_003442241.1 3526 3664 +
LG1	gap	gap	14087546	14092773	.	.	.	Name=LG1_gap494;ID=521634;Note=5227 bp
LG1	gap	gap	14149966	14158400	.	.	.	Name=LG1_gap497;ID=521637;Note=8434 bp
LG1	refseq	mRNA	14119055	14120834	.	+	.	Name=XM_003442240.1;ID=19370422;identity=100.0;coverage=100.0;Note= PREDICTED: Oreochromis niloticus uncharacterized protein C16orf61 homolog (LOC100702884), mRNA
LG1	refseq	exon	14119055	14119356	100	+	.	Name=XM_003442240.1;Parent=19370422;ID=19370423;Target=XM_003442240.1 1 302 +
LG1	refseq	exon	14120071	14120187	100	+	.	Name=XM_003442240.1;Parent=19370422;ID=19370424;Target=XM_003442240.1 303 419 +
LG1	refseq	exon	14120277	14120348	100	+	.	Name=XM_003442240.1;Parent=19370422;ID=19370425;Target=XM_003442240.1 420 491 +
LG1	refseq	exon	14120460	14120834	100	+	.	Name=XM_003442240.1;Parent=19370422;ID=19370426;Target=XM_003442240.1 492 866 +
LG1	refseq	CDS	14120107	14120187	100	+	0	Name=XM_003442240.1;Parent=19370422;ID=19370427;Target=XM_003442240.1 339 419 +
LG1	refseq	CDS	14120277	14120348	100	+	0	Name=XM_003442240.1;Parent=19370422;ID=19370428;Target=XM_003442240.1 420 491 +
LG1	refseq	CDS	14120460	14120541	100	+	0	Name=XM_003442240.1;Parent=19370422;ID=19370429;Target=XM_003442240.1 492 573 +
LG1	refseq	mRNA	14107830	14112701	.	-	.	Name=XM_003442321.1;ID=19371729;identity=100.0;coverage=100.0;Note= PREDICTED: Oreochromis niloticus ATM interactor (ATMIN), mRNA
LG1	refseq	exon	14112471	14112701	100	-	.	Name=XM_003442321.1;Parent=19371729;ID=19371730;Target=XM_003442321.1 1 231 +
LG1	refseq	exon	14110340	14110465	100	-	.	Name=XM_003442321.1;Parent=19371729;ID=19371731;Target=XM_003442321.1 232 357 +
LG1	refseq	exon	14109701	14109900	100	-	.	Name=XM_003442321.1;Parent=19371729;ID=19371732;Target=XM_003442321.1 358 557 +
LG1	refseq	exon	14107830	14109594	100	-	.	Name=XM_003442321.1;Parent=19371729;ID=19371733;Target=XM_003442321.1 558 2322 +
LG1	refseq	CDS	14112471	14112701	100	-	0	Name=XM_003442321.1;Parent=19371729;ID=19371734;Target=XM_003442321.1 1 231 +
LG1	refseq	CDS	14110340	14110465	100	-	0	Name=XM_003442321.1;Parent=19371729;ID=19371735;Target=XM_003442321.1 232 357 +
LG1	refseq	CDS	14109701	14109900	100	-	0	Name=XM_003442321.1;Parent=19371729;ID=19371736;Target=XM_003442321.1 358 557 +
LG1	refseq	CDS	14107832	14109594	100	-	1	Name=XM_003442321.1;Parent=19371729;ID=19371737;Target=XM_003442321.1 558 2320 +
LG1	refseq	mRNA	14126936	14145237	.	-	.	Name=XM_003442318.1;ID=19372143;identity=100.0;coverage=100.0;Note= PREDICTED: Oreochromis niloticus chromodomain protein, Y-like 2 (CDYL2), mRNA
LG1	refseq	exon	14145211	14145237	100	-	.	Name=XM_003442318.1;Parent=19372143;ID=19372144;Target=XM_003442318.1 1 27 +
LG1	refseq	exon	14140331	14140937	100	-	.	Name=XM_003442318.1;Parent=19372143;ID=19372145;Target=XM_003442318.1 28 634 +
LG1	refseq	exon	14133596	14133813	100	-	.	Name=XM_003442318.1;Parent=19372143;ID=19372146;Target=XM_003442318.1 635 852 +
LG1	refseq	exon	14127727	14127899	100	-	.	Name=XM_003442318.1;Parent=19372143;ID=19372147;Target=XM_003442318.1 853 1025 +
LG1	refseq	exon	14127421	14127631	100	-	.	Name=XM_003442318.1;Parent=19372143;ID=19372148;Target=XM_003442318.1 1026 1236 +
LG1	refseq	exon	14127191	14127334	100	-	.	Name=XM_003442318.1;Parent=19372143;ID=19372149;Target=XM_003442318.1 1237 1380 +
LG1	refseq	exon	14126936	14127094	100	-	.	Name=XM_003442318.1;Parent=19372143;ID=19372150;Target=XM_003442318.1 1381 1539 +
LG1	refseq	CDS	14145211	14145237	100	-	0	Name=XM_003442318.1;Parent=19372143;ID=19372151;Target=XM_003442318.1 1 27 +
LG1	refseq	CDS	14140331	14140937	100	-	0	Name=XM_003442318.1;Parent=19372143;ID=19372152;Target=XM_003442318.1 28 634 +
LG1	refseq	CDS	14133596	14133813	100	-	2	Name=XM_003442318.1;Parent=19372143;ID=19372153;Target=XM_003442318.1 635 852 +
LG1	refseq	CDS	14127727	14127899	100	-	0	Name=XM_003442318.1;Parent=19372143;ID=19372154;Target=XM_003442318.1 853 1025 +
LG1	refseq	CDS	14127421	14127631	100	-	1	Name=XM_003442318.1;Parent=19372143;ID=19372155;Target=XM_003442318.1 1026 1236 +
LG1	refseq	CDS	14127191	14127334	100	-	0	Name=XM_003442318.1;Parent=19372143;ID=19372156;Target=XM_003442318.1 1237 1380 +
LG1	refseq	CDS	14126938	14127094	100	-	0	Name=XM_003442318.1;Parent=19372143;ID=19372157;Target=XM_003442318.1 1381 1537 +
LG1	refseq	mRNA	14442992	14462379	.	-	.	Name=XM_003442239.1;ID=19370098;identity=100.0;coverage=100.0;Note= PREDICTED: Oreochromis niloticus transcription factor Maf-like (LOC100702616), mRNA
LG1	refseq	exon	14461412	14462379	100	-	.	Name=XM_003442239.1;Parent=19370098;ID=19370099;Target=XM_003442239.1 1 968 +
LG1	refseq	exon	14453786	14453853	100	-	.	Name=XM_003442239.1;Parent=19370098;ID=19370100;Target=XM_003442239.1 969 1036 +
LG1	refseq	exon	14443937	14444026	100	-	.	Name=XM_003442239.1;Parent=19370098;ID=19370101;Target=XM_003442239.1 1037 1126 +
LG1	refseq	exon	14442992	14443295	100	-	.	Name=XM_003442239.1;Parent=19370098;ID=19370102;Target=XM_003442239.1 1127 1430 +
LG1	refseq	CDS	14461412	14462379	100	-	0	Name=XM_003442239.1;Parent=19370098;ID=19370103;Target=XM_003442239.1 1 968 +
LG1	refseq	CDS	14453828	14453853	100	-	1	Name=XM_003442239.1;Parent=19370098;ID=19370104;Target=XM_003442239.1 969 994 +
LG1	refseq	mRNA	14562791	14581803	.	-	.	Name=XM_003442238.1;ID=19370461;identity=100.0;coverage=100.0;Note= PREDICTED: Oreochromis niloticus synaptotagmin-9-like (LOC100702345), mRNA
LG1	refseq	exon	14581656	14581803	100	-	.	Name=XM_003442238.1;Parent=19370461;ID=19370462;Target=XM_003442238.1 1 148 +
LG1	refseq	exon	14573831	14573972	100	-	.	Name=XM_003442238.1;Parent=19370461;ID=19370463;Target=XM_003442238.1 149 290 +
LG1	refseq	exon	14573477	14573710	100	-	.	Name=XM_003442238.1;Parent=19370461;ID=19370464;Target=XM_003442238.1 291 524 +
LG1	refseq	exon	14572263	14572818	100	-	.	Name=XM_003442238.1;Parent=19370461;ID=19370465;Target=XM_003442238.1 525 1080 +
LG1	refseq	exon	14566880	14567000	100	-	.	Name=XM_003442238.1;Parent=19370461;ID=19370466;Target=XM_003442238.1 1081 1201 +
LG1	refseq	exon	14566612	14566783	100	-	.	Name=XM_003442238.1;Parent=19370461;ID=19370467;Target=XM_003442238.1 1202 1373 +
LG1	refseq	exon	14566226	14566355	100	-	.	Name=XM_003442238.1;Parent=19370461;ID=19370468;Target=XM_003442238.1 1374 1503 +
LG1	refseq	exon	14562791	14562859	100	-	.	Name=XM_003442238.1;Parent=19370461;ID=19370469;Target=XM_003442238.1 1504 1572 +
LG1	refseq	CDS	14581656	14581803	100	-	0	Name=XM_003442238.1;Parent=19370461;ID=19370470;Target=XM_003442238.1 1 148 +
LG1	refseq	CDS	14573831	14573972	100	-	2	Name=XM_003442238.1;Parent=19370461;ID=19370471;Target=XM_003442238.1 149 290 +
LG1	refseq	CDS	14573477	14573710	100	-	1	Name=XM_003442238.1;Parent=19370461;ID=19370472;Target=XM_003442238.1 291 524 +
LG1	refseq	CDS	14572263	14572818	100	-	1	Name=XM_003442238.1;Parent=19370461;ID=19370473;Target=XM_003442238.1 525 1080 +
LG1	refseq	CDS	14566880	14567000	100	-	0	Name=XM_003442238.1;Parent=19370461;ID=19370474;Target=XM_003442238.1 1081 1201 +
LG1	refseq	CDS	14566612	14566783	100	-	2	Name=XM_003442238.1;Parent=19370461;ID=19370475;Target=XM_003442238.1 1202 1373 +
LG1	refseq	CDS	14566226	14566355	100	-	1	Name=XM_003442238.1;Parent=19370461;ID=19370476;Target=XM_003442238.1 1374 1503 +
LG1	refseq	CDS	14562793	14562859	100	-	0	Name=XM_003442238.1;Parent=19370461;ID=19370477;Target=XM_003442238.1 1504 1570 +
LG1	refseq	mRNA	14533963	14553457	.	-	.	Name=XM_003442317.1;ID=19372317;identity=100.0;coverage=100.0;Note= PREDICTED: Oreochromis niloticus liprin-beta-2-like (LOC100700723), mRNA
LG1	refseq	exon	14553334	14553457	100	-	.	Name=XM_003442317.1;Parent=19372317;ID=19372318;Target=XM_003442317.1 1 124 +
LG1	refseq	exon	14552172	14552437	100	-	.	Name=XM_003442317.1;Parent=19372317;ID=19372319;Target=XM_003442317.1 125 390 +
LG1	refseq	exon	14549165	14549251	100	-	.	Name=XM_003442317.1;Parent=19372317;ID=19372320;Target=XM_003442317.1 391 477 +
LG1	refseq	exon	14548038	14548151	100	-	.	Name=XM_003442317.1;Parent=19372317;ID=19372321;Target=XM_003442317.1 478 591 +
LG1	refseq	exon	14546264	14546395	100	-	.	Name=XM_003442317.1;Parent=19372317;ID=19372322;Target=XM_003442317.1 592 723 +
LG1	refseq	exon	14544007	14544099	100	-	.	Name=XM_003442317.1;Parent=19372317;ID=19372323;Target=XM_003442317.1 724 816 +
LG1	refseq	exon	14542691	14542802	100	-	.	Name=XM_003442317.1;Parent=19372317;ID=19372324;Target=XM_003442317.1 817 928 +
LG1	refseq	exon	14541034	14541095	100	-	.	Name=XM_003442317.1;Parent=19372317;ID=19372325;Target=XM_003442317.1 929 990 +
LG1	refseq	exon	14540322	14540400	100	-	.	Name=XM_003442317.1;Parent=19372317;ID=19372326;Target=XM_003442317.1 991 1069 +
LG1	refseq	exon	14540042	14540170	100	-	.	Name=XM_003442317.1;Parent=19372317;ID=19372327;Target=XM_003442317.1 1070 1198 +
LG1	refseq	exon	14539853	14539920	100	-	.	Name=XM_003442317.1;Parent=19372317;ID=19372328;Target=XM_003442317.1 1199 1266 +
LG1	refseq	exon	14539323	14539461	100	-	.	Name=XM_003442317.1;Parent=19372317;ID=19372329;Target=XM_003442317.1 1267 1405 +
LG1	refseq	exon	14538276	14538399	100	-	.	Name=XM_003442317.1;Parent=19372317;ID=19372330;Target=XM_003442317.1 1406 1529 +
LG1	refseq	exon	14536719	14536847	100	-	.	Name=XM_003442317.1;Parent=19372317;ID=19372331;Target=XM_003442317.1 1530 1658 +
LG1	refseq	exon	14536294	14536444	100	-	.	Name=XM_003442317.1;Parent=19372317;ID=19372332;Target=XM_003442317.1 1659 1809 +
LG1	refseq	exon	14535987	14536098	100	-	.	Name=XM_003442317.1;Parent=19372317;ID=19372333;Target=XM_003442317.1 1810 1921 +
LG1	refseq	exon	14535659	14535747	100	-	.	Name=XM_003442317.1;Parent=19372317;ID=19372334;Target=XM_003442317.1 1922 2010 +
LG1	refseq	exon	14535352	14535474	100	-	.	Name=XM_003442317.1;Parent=19372317;ID=19372335;Target=XM_003442317.1 2011 2133 +
LG1	refseq	exon	14534791	14534916	100	-	.	Name=XM_003442317.1;Parent=19372317;ID=19372336;Target=XM_003442317.1 2134 2259 +
LG1	refseq	exon	14534473	14534661	100	-	.	Name=XM_003442317.1;Parent=19372317;ID=19372337;Target=XM_003442317.1 2260 2448 +
LG1	refseq	exon	14533963	14534375	100	-	.	Name=XM_003442317.1;Parent=19372317;ID=19372338;Target=XM_003442317.1 2449 2861 +
LG1	refseq	CDS	14553334	14553457	100	-	0	Name=XM_003442317.1;Parent=19372317;ID=19372339;Target=XM_003442317.1 1 124 +
LG1	refseq	CDS	14552172	14552437	100	-	2	Name=XM_003442317.1;Parent=19372317;ID=19372340;Target=XM_003442317.1 125 390 +
LG1	refseq	CDS	14549165	14549251	100	-	0	Name=XM_003442317.1;Parent=19372317;ID=19372341;Target=XM_003442317.1 391 477 +
LG1	refseq	CDS	14548038	14548151	100	-	0	Name=XM_003442317.1;Parent=19372317;ID=19372342;Target=XM_003442317.1 478 591 +
LG1	refseq	CDS	14546264	14546395	100	-	0	Name=XM_003442317.1;Parent=19372317;ID=19372343;Target=XM_003442317.1 592 723 +
LG1	refseq	CDS	14544007	14544099	100	-	0	Name=XM_003442317.1;Parent=19372317;ID=19372344;Target=XM_003442317.1 724 816 +
LG1	refseq	CDS	14542691	14542802	100	-	0	Name=XM_003442317.1;Parent=19372317;ID=19372345;Target=XM_003442317.1 817 928 +
LG1	refseq	CDS	14541034	14541095	100	-	2	Name=XM_003442317.1;Parent=19372317;ID=19372346;Target=XM_003442317.1 929 990 +
LG1	refseq	CDS	14540322	14540400	100	-	0	Name=XM_003442317.1;Parent=19372317;ID=19372347;Target=XM_003442317.1 991 1069 +
LG1	refseq	CDS	14540042	14540170	100	-	2	Name=XM_003442317.1;Parent=19372317;ID=19372348;Target=XM_003442317.1 1070 1198 +
LG1	refseq	CDS	14539853	14539920	100	-	2	Name=XM_003442317.1;Parent=19372317;ID=19372349;Target=XM_003442317.1 1199 1266 +
LG1	refseq	CDS	14539323	14539461	100	-	0	Name=XM_003442317.1;Parent=19372317;ID=19372350;Target=XM_003442317.1 1267 1405 +
LG1	refseq	CDS	14538276	14538399	100	-	2	Name=XM_003442317.1;Parent=19372317;ID=19372351;Target=XM_003442317.1 1406 1529 +
LG1	refseq	CDS	14536719	14536847	100	-	1	Name=XM_003442317.1;Parent=19372317;ID=19372352;Target=XM_003442317.1 1530 1658 +
LG1	refseq	CDS	14536294	14536444	100	-	1	Name=XM_003442317.1;Parent=19372317;ID=19372353;Target=XM_003442317.1 1659 1809 +
LG1	refseq	CDS	14535987	14536098	100	-	0	Name=XM_003442317.1;Parent=19372317;ID=19372354;Target=XM_003442317.1 1810 1921 +
LG1	refseq	CDS	14535659	14535747	100	-	2	Name=XM_003442317.1;Parent=19372317;ID=19372355;Target=XM_003442317.1 1922 2010 +
LG1	refseq	CDS	14535352	14535474	100	-	0	Name=XM_003442317.1;Parent=19372317;ID=19372356;Target=XM_003442317.1 2011 2133 +
LG1	refseq	CDS	14534791	14534916	100	-	0	Name=XM_003442317.1;Parent=19372317;ID=19372357;Target=XM_003442317.1 2134 2259 +
LG1	refseq	CDS	14534473	14534661	100	-	0	Name=XM_003442317.1;Parent=19372317;ID=19372358;Target=XM_003442317.1 2260 2448 +
LG1	refseq	CDS	14534156	14534375	100	-	0	Name=XM_003442317.1;Parent=19372317;ID=19372359;Target=XM_003442317.1 2449 2668 +
LG1	refseq	mRNA	14604286	14657373	.	-	.	Name=XM_003442316.1;ID=19372109;identity=100.0;coverage=100.0;Note= PREDICTED: Oreochromis niloticus spondin-1-like (LOC100700455), mRNA
LG1	refseq	exon	14657142	14657373	100	-	.	Name=XM_003442316.1;Parent=19372109;ID=19372110;Target=XM_003442316.1 1 232 +
LG1	refseq	exon	14656097	14656203	100	-	.	Name=XM_003442316.1;Parent=19372109;ID=19372111;Target=XM_003442316.1 233 339 +
LG1	refseq	exon	14651594	14651727	100	-	.	Name=XM_003442316.1;Parent=19372109;ID=19372112;Target=XM_003442316.1 340 473 +
LG1	refseq	exon	14642731	14642804	100	-	.	Name=XM_003442316.1;Parent=19372109;ID=19372113;Target=XM_003442316.1 474 547 +
LG1	refseq	exon	14642216	14642338	100	-	.	Name=XM_003442316.1;Parent=19372109;ID=19372114;Target=XM_003442316.1 548 670 +
LG1	refseq	exon	14638163	14638311	100	-	.	Name=XM_003442316.1;Parent=19372109;ID=19372115;Target=XM_003442316.1 671 819 +
LG1	refseq	exon	14619691	14619755	100	-	.	Name=XM_003442316.1;Parent=19372109;ID=19372116;Target=XM_003442316.1 820 884 +
LG1	refseq	exon	14612443	14612644	100	-	.	Name=XM_003442316.1;Parent=19372109;ID=19372117;Target=XM_003442316.1 885 1086 +
LG1	refseq	exon	14610263	14610403	100	-	.	Name=XM_003442316.1;Parent=19372109;ID=19372118;Target=XM_003442316.1 1087 1227 +
LG1	refseq	exon	14609224	14609299	100	-	.	Name=XM_003442316.1;Parent=19372109;ID=19372119;Target=XM_003442316.1 1228 1303 +
LG1	refseq	exon	14608936	14609118	100	-	.	Name=XM_003442316.1;Parent=19372109;ID=19372120;Target=XM_003442316.1 1304 1486 +
LG1	refseq	exon	14607296	14607466	100	-	.	Name=XM_003442316.1;Parent=19372109;ID=19372121;Target=XM_003442316.1 1487 1657 +
LG1	refseq	exon	14607022	14607189	100	-	.	Name=XM_003442316.1;Parent=19372109;ID=19372122;Target=XM_003442316.1 1658 1825 +
LG1	refseq	exon	14605547	14605711	100	-	.	Name=XM_003442316.1;Parent=19372109;ID=19372123;Target=XM_003442316.1 1826 1990 +
LG1	refseq	exon	14604533	14604799	100	-	.	Name=XM_003442316.1;Parent=19372109;ID=19372124;Target=XM_003442316.1 1991 2257 +
LG1	refseq	exon	14604286	14604449	100	-	.	Name=XM_003442316.1;Parent=19372109;ID=19372125;Target=XM_003442316.1 2258 2421 +
LG1	refseq	CDS	14657142	14657373	100	-	0	Name=XM_003442316.1;Parent=19372109;ID=19372126;Target=XM_003442316.1 1 232 +
LG1	refseq	CDS	14656097	14656203	100	-	2	Name=XM_003442316.1;Parent=19372109;ID=19372127;Target=XM_003442316.1 233 339 +
LG1	refseq	CDS	14651594	14651727	100	-	0	Name=XM_003442316.1;Parent=19372109;ID=19372128;Target=XM_003442316.1 340 473 +
LG1	refseq	CDS	14642731	14642804	100	-	1	Name=XM_003442316.1;Parent=19372109;ID=19372129;Target=XM_003442316.1 474 547 +
LG1	refseq	CDS	14642216	14642338	100	-	2	Name=XM_003442316.1;Parent=19372109;ID=19372130;Target=XM_003442316.1 548 670 +
LG1	refseq	CDS	14638163	14638311	100	-	2	Name=XM_003442316.1;Parent=19372109;ID=19372131;Target=XM_003442316.1 671 819 +
LG1	refseq	CDS	14619691	14619755	100	-	0	Name=XM_003442316.1;Parent=19372109;ID=19372132;Target=XM_003442316.1 820 884 +
LG1	refseq	CDS	14612443	14612644	100	-	1	Name=XM_003442316.1;Parent=19372109;ID=19372133;Target=XM_003442316.1 885 1086 +
LG1	refseq	CDS	14610263	14610403	100	-	0	Name=XM_003442316.1;Parent=19372109;ID=19372134;Target=XM_003442316.1 1087 1227 +
LG1	refseq	CDS	14609224	14609299	100	-	0	Name=XM_003442316.1;Parent=19372109;ID=19372135;Target=XM_003442316.1 1228 1303 +
LG1	refseq	CDS	14608936	14609118	100	-	2	Name=XM_003442316.1;Parent=19372109;ID=19372136;Target=XM_003442316.1 1304 1486 +
LG1	refseq	CDS	14607296	14607466	100	-	2	Name=XM_003442316.1;Parent=19372109;ID=19372137;Target=XM_003442316.1 1487 1657 +
LG1	refseq	CDS	14607022	14607189	100	-	2	Name=XM_003442316.1;Parent=19372109;ID=19372138;Target=XM_003442316.1 1658 1825 +
LG1	refseq	CDS	14605547	14605711	100	-	2	Name=XM_003442316.1;Parent=19372109;ID=19372139;Target=XM_003442316.1 1826 1990 +
LG1	refseq	CDS	14604533	14604799	100	-	2	Name=XM_003442316.1;Parent=19372109;ID=19372140;Target=XM_003442316.1 1991 2257 +
LG1	refseq	CDS	14604288	14604449	100	-	2	Name=XM_003442316.1;Parent=19372109;ID=19372141;Target=XM_003442316.1 2258 2419 +
LG1	refseq	mRNA	14765899	14795295	.	-	.	Name=XM_003442237.1;ID=19370533;identity=100.0;coverage=100.0;Note= PREDICTED: Oreochromis niloticus homeodomain interacting protein kinase 3 (HIPK3), mRNA
LG1	refseq	exon	14793995	14795295	100	-	.	Name=XM_003442237.1;Parent=19370533;ID=19370534;Target=XM_003442237.1 1 1301 +
LG1	refseq	exon	14779397	14779520	100	-	.	Name=XM_003442237.1;Parent=19370533;ID=19370535;Target=XM_003442237.1 1302 1425 +
LG1	refseq	exon	14773804	14773923	100	-	.	Name=XM_003442237.1;Parent=19370533;ID=19370536;Target=XM_003442237.1 1426 1545 +
LG1	refseq	exon	14773237	14773323	100	-	.	Name=XM_003442237.1;Parent=19370533;ID=19370537;Target=XM_003442237.1 1546 1632 +
LG1	refseq	exon	14772538	14772722	100	-	.	Name=XM_003442237.1;Parent=19370533;ID=19370538;Target=XM_003442237.1 1633 1817 +
LG1	refseq	exon	14772293	14772452	100	-	.	Name=XM_003442237.1;Parent=19370533;ID=19370539;Target=XM_003442237.1 1818 1977 +
LG1	refseq	exon	14770930	14771053	100	-	.	Name=XM_003442237.1;Parent=19370533;ID=19370540;Target=XM_003442237.1 1978 2101 +
LG1	refseq	exon	14770685	14770806	100	-	.	Name=XM_003442237.1;Parent=19370533;ID=19370541;Target=XM_003442237.1 2102 2223 +
LG1	refseq	exon	14770322	14770446	100	-	.	Name=XM_003442237.1;Parent=19370533;ID=19370542;Target=XM_003442237.1 2224 2348 +
LG1	refseq	exon	14769496	14769663	100	-	.	Name=XM_003442237.1;Parent=19370533;ID=19370543;Target=XM_003442237.1 2349 2516 +
LG1	refseq	exon	14769080	14769406	100	-	.	Name=XM_003442237.1;Parent=19370533;ID=19370544;Target=XM_003442237.1 2517 2843 +
LG1	refseq	exon	14768844	14768990	100	-	.	Name=XM_003442237.1;Parent=19370533;ID=19370545;Target=XM_003442237.1 2844 2990 +
LG1	refseq	exon	14768414	14768655	100	-	.	Name=XM_003442237.1;Parent=19370533;ID=19370546;Target=XM_003442237.1 2991 3232 +
LG1	refseq	exon	14767161	14767294	100	-	.	Name=XM_003442237.1;Parent=19370533;ID=19370547;Target=XM_003442237.1 3233 3366 +
LG1	refseq	exon	14765899	14766369	100	-	.	Name=XM_003442237.1;Parent=19370533;ID=19370548;Target=XM_003442237.1 3367 3837 +
LG1	refseq	CDS	14793995	14795295	100	-	0	Name=XM_003442237.1;Parent=19370533;ID=19370549;Target=XM_003442237.1 1 1301 +
LG1	refseq	CDS	14779397	14779520	100	-	1	Name=XM_003442237.1;Parent=19370533;ID=19370550;Target=XM_003442237.1 1302 1425 +
LG1	refseq	CDS	14773804	14773923	100	-	0	Name=XM_003442237.1;Parent=19370533;ID=19370551;Target=XM_003442237.1 1426 1545 +
LG1	refseq	CDS	14773237	14773323	100	-	0	Name=XM_003442237.1;Parent=19370533;ID=19370552;Target=XM_003442237.1 1546 1632 +
LG1	refseq	CDS	14772538	14772722	100	-	0	Name=XM_003442237.1;Parent=19370533;ID=19370553;Target=XM_003442237.1 1633 1817 +
LG1	refseq	CDS	14772293	14772452	100	-	1	Name=XM_003442237.1;Parent=19370533;ID=19370554;Target=XM_003442237.1 1818 1977 +
LG1	refseq	CDS	14770930	14771053	100	-	0	Name=XM_003442237.1;Parent=19370533;ID=19370555;Target=XM_003442237.1 1978 2101 +
LG1	refseq	CDS	14770685	14770806	100	-	2	Name=XM_003442237.1;Parent=19370533;ID=19370556;Target=XM_003442237.1 2102 2223 +
LG1	refseq	CDS	14770322	14770446	100	-	0	Name=XM_003442237.1;Parent=19370533;ID=19370557;Target=XM_003442237.1 2224 2348 +
LG1	refseq	CDS	14769496	14769663	100	-	1	Name=XM_003442237.1;Parent=19370533;ID=19370558;Target=XM_003442237.1 2349 2516 +
LG1	refseq	CDS	14769080	14769406	100	-	1	Name=XM_003442237.1;Parent=19370533;ID=19370559;Target=XM_003442237.1 2517 2843 +
LG1	refseq	CDS	14768844	14768990	100	-	1	Name=XM_003442237.1;Parent=19370533;ID=19370560;Target=XM_003442237.1 2844 2990 +
LG1	refseq	CDS	14768414	14768655	100	-	1	Name=XM_003442237.1;Parent=19370533;ID=19370561;Target=XM_003442237.1 2991 3232 +
LG1	refseq	CDS	14767161	14767294	100	-	2	Name=XM_003442237.1;Parent=19370533;ID=19370562;Target=XM_003442237.1 3233 3366 +
LG1	refseq	CDS	14765901	14766369	100	-	0	Name=XM_003442237.1;Parent=19370533;ID=19370563;Target=XM_003442237.1 3367 3835 +
LG1	refseq	mRNA	14868930	14875770	.	+	.	Name=XM_003442233.1;ID=19369997;identity=100.0;coverage=100.0;Note= PREDICTED: Oreochromis niloticus Wilms tumor protein homolog (LOC100701078), mRNA
LG1	refseq	exon	14868930	14869041	100	+	.	Name=XM_003442233.1;Parent=19369997;ID=19369998;Target=XM_003442233.1 1 112 +
LG1	refseq	exon	14869233	14869708	100	+	.	Name=XM_003442233.1;Parent=19369997;ID=19369999;Target=XM_003442233.1 113 588 +
LG1	refseq	exon	14870926	14871048	100	+	.	Name=XM_003442233.1;Parent=19369997;ID=19370000;Target=XM_003442233.1 589 711 +
LG1	refseq	exon	14871789	14871888	100	+	.	Name=XM_003442233.1;Parent=19369997;ID=19370001;Target=XM_003442233.1 712 811 +
LG1	refseq	exon	14873139	14873219	100	+	.	Name=XM_003442233.1;Parent=19369997;ID=19370002;Target=XM_003442233.1 812 892 +
LG1	refseq	exon	14873730	14873835	100	+	.	Name=XM_003442233.1;Parent=19369997;ID=19370003;Target=XM_003442233.1 893 998 +
LG1	refseq	exon	14873918	14874065	100	+	.	Name=XM_003442233.1;Parent=19369997;ID=19370004;Target=XM_003442233.1 999 1146 +
LG1	refseq	exon	14874162	14874251	100	+	.	Name=XM_003442233.1;Parent=19369997;ID=19370005;Target=XM_003442233.1 1147 1236 +
LG1	refseq	exon	14874896	14874979	100	+	.	Name=XM_003442233.1;Parent=19369997;ID=19370006;Target=XM_003442233.1 1237 1320 +
LG1	refseq	exon	14875119	14875770	100	+	.	Name=XM_003442233.1;Parent=19369997;ID=19370007;Target=XM_003442233.1 1321 1972 +
LG1	refseq	CDS	14869300	14869708	100	+	0	Name=XM_003442233.1;Parent=19369997;ID=19370008;Target=XM_003442233.1 180 588 +
LG1	refseq	CDS	14870926	14871048	100	+	2	Name=XM_003442233.1;Parent=19369997;ID=19370009;Target=XM_003442233.1 589 711 +
LG1	refseq	CDS	14871789	14871888	100	+	2	Name=XM_003442233.1;Parent=19369997;ID=19370010;Target=XM_003442233.1 712 811 +
LG1	refseq	CDS	14873139	14873219	100	+	1	Name=XM_003442233.1;Parent=19369997;ID=19370011;Target=XM_003442233.1 812 892 +
LG1	refseq	CDS	14873730	14873835	100	+	1	Name=XM_003442233.1;Parent=19369997;ID=19370012;Target=XM_003442233.1 893 998 +
LG1	refseq	CDS	14873918	14874065	100	+	0	Name=XM_003442233.1;Parent=19369997;ID=19370013;Target=XM_003442233.1 999 1146 +
LG1	refseq	CDS	14874162	14874251	100	+	2	Name=XM_003442233.1;Parent=19369997;ID=19370014;Target=XM_003442233.1 1147 1236 +
LG1	refseq	CDS	14874896	14874979	100	+	2	Name=XM_003442233.1;Parent=19369997;ID=19370015;Target=XM_003442233.1 1237 1320 +
LG1	refseq	CDS	14875119	14875238	100	+	2	Name=XM_003442233.1;Parent=19369997;ID=19370016;Target=XM_003442233.1 1321 1440 +
LG1	refseq	mRNA	14805962	14816287	.	+	.	Name=XM_003442236.1;ID=19370240;identity=100.0;coverage=100.0;Note= PREDICTED: Oreochromis niloticus cleavage stimulation factor subunit 3-like (LOC100701810), mRNA
LG1	refseq	exon	14805962	14806198	100	+	.	Name=XM_003442236.1;Parent=19370240;ID=19370241;Target=XM_003442236.1 1 237 +
LG1	refseq	exon	14806804	14806908	100	+	.	Name=XM_003442236.1;Parent=19370240;ID=19370242;Target=XM_003442236.1 238 342 +
LG1	refseq	exon	14807080	14807175	100	+	.	Name=XM_003442236.1;Parent=19370240;ID=19370243;Target=XM_003442236.1 343 438 +
LG1	refseq	exon	14811988	14812020	100	+	.	Name=XM_003442236.1;Parent=19370240;ID=19370244;Target=XM_003442236.1 439 471 +
LG1	refseq	exon	14812598	14812695	100	+	.	Name=XM_003442236.1;Parent=19370240;ID=19370245;Target=XM_003442236.1 472 569 +
LG1	refseq	exon	14812776	14812842	100	+	.	Name=XM_003442236.1;Parent=19370240;ID=19370246;Target=XM_003442236.1 570 636 +
LG1	refseq	exon	14812931	14812965	100	+	.	Name=XM_003442236.1;Parent=19370240;ID=19370247;Target=XM_003442236.1 637 671 +
LG1	refseq	exon	14813048	14813174	100	+	.	Name=XM_003442236.1;Parent=19370240;ID=19370248;Target=XM_003442236.1 672 798 +
LG1	refseq	exon	14813273	14813350	100	+	.	Name=XM_003442236.1;Parent=19370240;ID=19370249;Target=XM_003442236.1 799 876 +
LG1	refseq	exon	14813462	14813624	100	+	.	Name=XM_003442236.1;Parent=19370240;ID=19370250;Target=XM_003442236.1 877 1039 +
LG1	refseq	exon	14813887	14813996	100	+	.	Name=XM_003442236.1;Parent=19370240;ID=19370251;Target=XM_003442236.1 1040 1149 +
LG1	refseq	exon	14814129	14814245	100	+	.	Name=XM_003442236.1;Parent=19370240;ID=19370252;Target=XM_003442236.1 1150 1266 +
LG1	refseq	exon	14814339	14814557	100	+	.	Name=XM_003442236.1;Parent=19370240;ID=19370253;Target=XM_003442236.1 1267 1485 +
LG1	refseq	exon	14814654	14814756	100	+	.	Name=XM_003442236.1;Parent=19370240;ID=19370254;Target=XM_003442236.1 1486 1588 +
LG1	refseq	exon	14814880	14814949	100	+	.	Name=XM_003442236.1;Parent=19370240;ID=19370255;Target=XM_003442236.1 1589 1658 +
LG1	refseq	exon	14815048	14815243	100	+	.	Name=XM_003442236.1;Parent=19370240;ID=19370256;Target=XM_003442236.1 1659 1854 +
LG1	refseq	exon	14815357	14815507	100	+	.	Name=XM_003442236.1;Parent=19370240;ID=19370257;Target=XM_003442236.1 1855 2005 +
LG1	refseq	exon	14815623	14815717	100	+	.	Name=XM_003442236.1;Parent=19370240;ID=19370258;Target=XM_003442236.1 2006 2100 +
LG1	refseq	exon	14815850	14815910	100	+	.	Name=XM_003442236.1;Parent=19370240;ID=19370259;Target=XM_003442236.1 2101 2161 +
LG1	refseq	exon	14816088	14816287	100	+	.	Name=XM_003442236.1;Parent=19370240;ID=19370260;Target=XM_003442236.1 2162 2361 +
LG1	refseq	CDS	14806172	14806198	100	+	0	Name=XM_003442236.1;Parent=19370240;ID=19370261;Target=XM_003442236.1 211 237 +
LG1	refseq	CDS	14806804	14806908	100	+	0	Name=XM_003442236.1;Parent=19370240;ID=19370262;Target=XM_003442236.1 238 342 +
LG1	refseq	CDS	14807080	14807175	100	+	0	Name=XM_003442236.1;Parent=19370240;ID=19370263;Target=XM_003442236.1 343 438 +
LG1	refseq	CDS	14811988	14812020	100	+	0	Name=XM_003442236.1;Parent=19370240;ID=19370264;Target=XM_003442236.1 439 471 +
LG1	refseq	CDS	14812598	14812695	100	+	0	Name=XM_003442236.1;Parent=19370240;ID=19370265;Target=XM_003442236.1 472 569 +
LG1	refseq	CDS	14812776	14812842	100	+	1	Name=XM_003442236.1;Parent=19370240;ID=19370266;Target=XM_003442236.1 570 636 +
LG1	refseq	CDS	14812931	14812965	100	+	0	Name=XM_003442236.1;Parent=19370240;ID=19370267;Target=XM_003442236.1 637 671 +
LG1	refseq	CDS	14813048	14813174	100	+	1	Name=XM_003442236.1;Parent=19370240;ID=19370268;Target=XM_003442236.1 672 798 +
LG1	refseq	CDS	14813273	14813350	100	+	0	Name=XM_003442236.1;Parent=19370240;ID=19370269;Target=XM_003442236.1 799 876 +
LG1	refseq	CDS	14813462	14813624	100	+	0	Name=XM_003442236.1;Parent=19370240;ID=19370270;Target=XM_003442236.1 877 1039 +
LG1	refseq	CDS	14813887	14813996	100	+	2	Name=XM_003442236.1;Parent=19370240;ID=19370271;Target=XM_003442236.1 1040 1149 +
LG1	refseq	CDS	14814129	14814245	100	+	0	Name=XM_003442236.1;Parent=19370240;ID=19370272;Target=XM_003442236.1 1150 1266 +
LG1	refseq	CDS	14814339	14814557	100	+	0	Name=XM_003442236.1;Parent=19370240;ID=19370273;Target=XM_003442236.1 1267 1485 +
LG1	refseq	CDS	14814654	14814756	100	+	0	Name=XM_003442236.1;Parent=19370240;ID=19370274;Target=XM_003442236.1 1486 1588 +
LG1	refseq	CDS	14814880	14814949	100	+	2	Name=XM_003442236.1;Parent=19370240;ID=19370275;Target=XM_003442236.1 1589 1658 +
LG1	refseq	CDS	14815048	14815243	100	+	1	Name=XM_003442236.1;Parent=19370240;ID=19370276;Target=XM_003442236.1 1659 1854 +
LG1	refseq	CDS	14815357	14815507	100	+	0	Name=XM_003442236.1;Parent=19370240;ID=19370277;Target=XM_003442236.1 1855 2005 +
LG1	refseq	CDS	14815623	14815717	100	+	2	Name=XM_003442236.1;Parent=19370240;ID=19370278;Target=XM_003442236.1 2006 2100 +
LG1	refseq	CDS	14815850	14815910	100	+	0	Name=XM_003442236.1;Parent=19370240;ID=19370279;Target=XM_003442236.1 2101 2161 +
LG1	refseq	CDS	14816088	14816285	100	+	2	Name=XM_003442236.1;Parent=19370240;ID=19370280;Target=XM_003442236.1 2162 2359 +
LG1	refseq	mRNA	14884151	14891065	.	-	.	Name=XM_003442312.1;ID=19371703;identity=100.0;coverage=100.0;Note= PREDICTED: Oreochromis niloticus reticulocalbin-1-like (LOC100699106), mRNA
LG1	refseq	exon	14891031	14891065	100	-	.	Name=XM_003442312.1;Parent=19371703;ID=19371704;Target=XM_003442312.1 1 35 +
LG1	refseq	exon	14890617	14890898	100	-	.	Name=XM_003442312.1;Parent=19371703;ID=19371705;Target=XM_003442312.1 36 317 +
LG1	refseq	exon	14888373	14888566	100	-	.	Name=XM_003442312.1;Parent=19371703;ID=19371706;Target=XM_003442312.1 318 511 +
LG1	refseq	exon	14888072	14888250	100	-	.	Name=XM_003442312.1;Parent=19371703;ID=19371707;Target=XM_003442312.1 512 690 +
LG1	refseq	exon	14885904	14885964	100	-	.	Name=XM_003442312.1;Parent=19371703;ID=19371708;Target=XM_003442312.1 691 751 +
LG1	refseq	exon	14884615	14884814	100	-	.	Name=XM_003442312.1;Parent=19371703;ID=19371709;Target=XM_003442312.1 752 951 +
LG1	refseq	exon	14884151	14884258	100	-	.	Name=XM_003442312.1;Parent=19371703;ID=19371710;Target=XM_003442312.1 952 1059 +
LG1	refseq	CDS	14891031	14891065	100	-	0	Name=XM_003442312.1;Parent=19371703;ID=19371711;Target=XM_003442312.1 1 35 +
LG1	refseq	CDS	14890617	14890898	100	-	1	Name=XM_003442312.1;Parent=19371703;ID=19371712;Target=XM_003442312.1 36 317 +
LG1	refseq	CDS	14888373	14888566	100	-	1	Name=XM_003442312.1;Parent=19371703;ID=19371713;Target=XM_003442312.1 318 511 +
LG1	refseq	CDS	14888072	14888250	100	-	2	Name=XM_003442312.1;Parent=19371703;ID=19371714;Target=XM_003442312.1 512 690 +
LG1	refseq	CDS	14885904	14885964	100	-	0	Name=XM_003442312.1;Parent=19371703;ID=19371715;Target=XM_003442312.1 691 751 +
LG1	refseq	CDS	14884615	14884814	100	-	2	Name=XM_003442312.1;Parent=19371703;ID=19371716;Target=XM_003442312.1 752 951 +
LG1	refseq	CDS	14884153	14884258	100	-	0	Name=XM_003442312.1;Parent=19371703;ID=19371717;Target=XM_003442312.1 952 1057 +
LG1	refseq	mRNA	14817814	14822448	.	-	.	Name=XM_003442315.1;ID=19372023;identity=100.0;coverage=100.0;Note= PREDICTED: Oreochromis niloticus DEP domain-containing protein 7-like (LOC100699912), mRNA
LG1	refseq	exon	14821994	14822448	100	-	.	Name=XM_003442315.1;Parent=19372023;ID=19372024;Target=XM_003442315.1 1 455 +
LG1	refseq	exon	14820207	14820313	100	-	.	Name=XM_003442315.1;Parent=19372023;ID=19372025;Target=XM_003442315.1 456 562 +
LG1	refseq	exon	14819899	14820091	100	-	.	Name=XM_003442315.1;Parent=19372023;ID=19372026;Target=XM_003442315.1 563 755 +
LG1	refseq	exon	14819189	14819409	100	-	.	Name=XM_003442315.1;Parent=19372023;ID=19372027;Target=XM_003442315.1 756 976 +
LG1	refseq	exon	14818920	14819062	100	-	.	Name=XM_003442315.1;Parent=19372023;ID=19372028;Target=XM_003442315.1 977 1119 +
LG1	refseq	exon	14818717	14818842	100	-	.	Name=XM_003442315.1;Parent=19372023;ID=19372029;Target=XM_003442315.1 1120 1245 +
LG1	refseq	exon	14818490	14818568	100	-	.	Name=XM_003442315.1;Parent=19372023;ID=19372030;Target=XM_003442315.1 1246 1324 +
LG1	refseq	exon	14817814	14818367	100	-	.	Name=XM_003442315.1;Parent=19372023;ID=19372031;Target=XM_003442315.1 1325 1878 +
LG1	refseq	CDS	14821994	14822448	100	-	0	Name=XM_003442315.1;Parent=19372023;ID=19372032;Target=XM_003442315.1 1 455 +
LG1	refseq	CDS	14820207	14820313	100	-	1	Name=XM_003442315.1;Parent=19372023;ID=19372033;Target=XM_003442315.1 456 562 +
LG1	refseq	CDS	14819899	14820091	100	-	2	Name=XM_003442315.1;Parent=19372023;ID=19372034;Target=XM_003442315.1 563 755 +
LG1	refseq	CDS	14819189	14819409	100	-	1	Name=XM_003442315.1;Parent=19372023;ID=19372035;Target=XM_003442315.1 756 976 +
LG1	refseq	CDS	14818920	14819062	100	-	2	Name=XM_003442315.1;Parent=19372023;ID=19372036;Target=XM_003442315.1 977 1119 +
LG1	refseq	CDS	14818717	14818842	100	-	0	Name=XM_003442315.1;Parent=19372023;ID=19372037;Target=XM_003442315.1 1120 1245 +
LG1	refseq	CDS	14818490	14818568	100	-	0	Name=XM_003442315.1;Parent=19372023;ID=19372038;Target=XM_003442315.1 1246 1324 +
LG1	refseq	CDS	14818146	14818367	100	-	2	Name=XM_003442315.1;Parent=19372023;ID=19372039;Target=XM_003442315.1 1325 1546 +
LG1	refseq	mRNA	14831279	14841738	.	-	.	Name=XM_003442314.1;ID=19372219;identity=100.0;coverage=99.8;Note= PREDICTED: Oreochromis niloticus glutamine and serine rich 1 (QSER1), mRNA
LG1	refseq	exon	14841612	14841738	100	-	.	Name=XM_003442314.1;Parent=19372219;ID=19372220;Target=XM_003442314.1 10 136 +
LG1	refseq	exon	14836986	14840282	100	-	.	Name=XM_003442314.1;Parent=19372219;ID=19372221;Target=XM_003442314.1 137 3433 +
LG1	refseq	exon	14836327	14836649	100	-	.	Name=XM_003442314.1;Parent=19372219;ID=19372222;Target=XM_003442314.1 3434 3756 +
LG1	refseq	exon	14835995	14836111	100	-	.	Name=XM_003442314.1;Parent=19372219;ID=19372223;Target=XM_003442314.1 3757 3873 +
LG1	refseq	exon	14835779	14835912	100	-	.	Name=XM_003442314.1;Parent=19372219;ID=19372224;Target=XM_003442314.1 3874 4007 +
LG1	refseq	exon	14835508	14835692	100	-	.	Name=XM_003442314.1;Parent=19372219;ID=19372225;Target=XM_003442314.1 4008 4192 +
LG1	refseq	exon	14835262	14835399	100	-	.	Name=XM_003442314.1;Parent=19372219;ID=19372226;Target=XM_003442314.1 4193 4330 +
LG1	refseq	exon	14835050	14835147	100	-	.	Name=XM_003442314.1;Parent=19372219;ID=19372227;Target=XM_003442314.1 4331 4428 +
LG1	refseq	exon	14831871	14832017	100	-	.	Name=XM_003442314.1;Parent=19372219;ID=19372228;Target=XM_003442314.1 4429 4575 +
LG1	refseq	exon	14831596	14831691	100	-	.	Name=XM_003442314.1;Parent=19372219;ID=19372229;Target=XM_003442314.1 4576 4671 +
LG1	refseq	exon	14831279	14831419	100	-	.	Name=XM_003442314.1;Parent=19372219;ID=19372230;Target=XM_003442314.1 4672 4812 +
LG1	refseq	CDS	14841612	14841738	100	-	0	Name=XM_003442314.1;Parent=19372219;ID=19372231;Target=XM_003442314.1 10 136 +
LG1	refseq	CDS	14836986	14840282	100	-	2	Name=XM_003442314.1;Parent=19372219;ID=19372232;Target=XM_003442314.1 137 3433 +
LG1	refseq	CDS	14836327	14836649	100	-	2	Name=XM_003442314.1;Parent=19372219;ID=19372233;Target=XM_003442314.1 3434 3756 +
LG1	refseq	CDS	14835995	14836111	100	-	0	Name=XM_003442314.1;Parent=19372219;ID=19372234;Target=XM_003442314.1 3757 3873 +
LG1	refseq	CDS	14835779	14835912	100	-	0	Name=XM_003442314.1;Parent=19372219;ID=19372235;Target=XM_003442314.1 3874 4007 +
LG1	refseq	CDS	14835508	14835692	100	-	1	Name=XM_003442314.1;Parent=19372219;ID=19372236;Target=XM_003442314.1 4008 4192 +
LG1	refseq	CDS	14835262	14835399	100	-	2	Name=XM_003442314.1;Parent=19372219;ID=19372237;Target=XM_003442314.1 4193 4330 +
LG1	refseq	CDS	14835050	14835147	100	-	2	Name=XM_003442314.1;Parent=19372219;ID=19372238;Target=XM_003442314.1 4331 4428 +
LG1	refseq	CDS	14831871	14832017	100	-	0	Name=XM_003442314.1;Parent=19372219;ID=19372239;Target=XM_003442314.1 4429 4575 +
LG1	refseq	CDS	14831596	14831691	100	-	0	Name=XM_003442314.1;Parent=19372219;ID=19372240;Target=XM_003442314.1 4576 4671 +
LG1	refseq	CDS	14831281	14831419	100	-	0	Name=XM_003442314.1;Parent=19372219;ID=19372241;Target=XM_003442314.1 4672 4810 +
LG1	refseq	mRNA	14916402	14930001	.	+	.	Name=XM_003442230.1;ID=19369543;identity=100.0;coverage=100.0;Note= PREDICTED: Oreochromis niloticus paired box protein Pax-6-like, transcript variant 1 (LOC100700454), mRNA
LG1	refseq	exon	14916402	14916414	100	+	.	Name=XM_003442230.1;Parent=19369543;ID=19369544;Target=XM_003442230.1 1 13 +
LG1	refseq	exon	14919416	14919469	100	+	.	Name=XM_003442230.1;Parent=19369543;ID=19369545;Target=XM_003442230.1 14 67 +
LG1	refseq	exon	14922800	14922930	100	+	.	Name=XM_003442230.1;Parent=19369543;ID=19369546;Target=XM_003442230.1 68 198 +
LG1	refseq	exon	14923352	14923567	100	+	.	Name=XM_003442230.1;Parent=19369543;ID=19369547;Target=XM_003442230.1 199 414 +
LG1	refseq	exon	14923936	14924101	100	+	.	Name=XM_003442230.1;Parent=19369543;ID=19369548;Target=XM_003442230.1 415 580 +
LG1	refseq	exon	14927351	14927509	100	+	.	Name=XM_003442230.1;Parent=19369543;ID=19369549;Target=XM_003442230.1 581 739 +
LG1	refseq	exon	14927817	14927899	100	+	.	Name=XM_003442230.1;Parent=19369543;ID=19369550;Target=XM_003442230.1 740 822 +
LG1	refseq	exon	14927988	14928138	100	+	.	Name=XM_003442230.1;Parent=19369543;ID=19369551;Target=XM_003442230.1 823 973 +
LG1	refseq	exon	14928715	14928827	100	+	.	Name=XM_003442230.1;Parent=19369543;ID=19369552;Target=XM_003442230.1 974 1086 +
LG1	refseq	exon	14929077	14929218	100	+	.	Name=XM_003442230.1;Parent=19369543;ID=19369553;Target=XM_003442230.1 1087 1228 +
LG1	refseq	exon	14929916	14930001	100	+	.	Name=XM_003442230.1;Parent=19369543;ID=19369554;Target=XM_003442230.1 1229 1314 +
LG1	refseq	CDS	14916402	14916414	100	+	0	Name=XM_003442230.1;Parent=19369543;ID=19369555;Target=XM_003442230.1 1 13 +
LG1	refseq	CDS	14919416	14919469	100	+	2	Name=XM_003442230.1;Parent=19369543;ID=19369556;Target=XM_003442230.1 14 67 +
LG1	refseq	CDS	14922800	14922930	100	+	2	Name=XM_003442230.1;Parent=19369543;ID=19369557;Target=XM_003442230.1 68 198 +
LG1	refseq	CDS	14923352	14923567	100	+	0	Name=XM_003442230.1;Parent=19369543;ID=19369558;Target=XM_003442230.1 199 414 +
LG1	refseq	CDS	14923936	14924101	100	+	0	Name=XM_003442230.1;Parent=19369543;ID=19369559;Target=XM_003442230.1 415 580 +
LG1	refseq	CDS	14927351	14927509	100	+	2	Name=XM_003442230.1;Parent=19369543;ID=19369560;Target=XM_003442230.1 581 739 +
LG1	refseq	CDS	14927817	14927899	100	+	2	Name=XM_003442230.1;Parent=19369543;ID=19369561;Target=XM_003442230.1 740 822 +
LG1	refseq	CDS	14927988	14928138	100	+	0	Name=XM_003442230.1;Parent=19369543;ID=19369562;Target=XM_003442230.1 823 973 +
LG1	refseq	CDS	14928715	14928827	100	+	2	Name=XM_003442230.1;Parent=19369543;ID=19369563;Target=XM_003442230.1 974 1086 +
LG1	refseq	CDS	14929077	14929218	100	+	0	Name=XM_003442230.1;Parent=19369543;ID=19369564;Target=XM_003442230.1 1087 1228 +
LG1	refseq	CDS	14929916	14929999	100	+	2	Name=XM_003442230.1;Parent=19369543;ID=19369565;Target=XM_003442230.1 1229 1312 +
LG1	refseq	mRNA	14934998	14987288	.	-	.	Name=XM_003442311.1;ID=19371977;identity=100.0;coverage=100.0;Note= PREDICTED: Oreochromis niloticus elongator complex protein 4-like (LOC100698835), mRNA
LG1	refseq	exon	14987111	14987288	100	-	.	Name=XM_003442311.1;Parent=19371977;ID=19371978;Target=XM_003442311.1 1 178 +
LG1	refseq	exon	14985837	14985872	100	-	.	Name=XM_003442311.1;Parent=19371977;ID=19371979;Target=XM_003442311.1 179 214 +
LG1	refseq	exon	14978533	14978654	100	-	.	Name=XM_003442311.1;Parent=19371977;ID=19371980;Target=XM_003442311.1 215 336 +
LG1	refseq	exon	14977178	14977312	100	-	.	Name=XM_003442311.1;Parent=19371977;ID=19371981;Target=XM_003442311.1 337 471 +
LG1	refseq	exon	14975632	14975768	100	-	.	Name=XM_003442311.1;Parent=19371977;ID=19371982;Target=XM_003442311.1 472 608 +
LG1	refseq	exon	14972843	14972927	100	-	.	Name=XM_003442311.1;Parent=19371977;ID=19371983;Target=XM_003442311.1 609 693 +
LG1	refseq	exon	14970145	14970333	100	-	.	Name=XM_003442311.1;Parent=19371977;ID=19371984;Target=XM_003442311.1 694 882 +
LG1	refseq	exon	14966769	14966877	100	-	.	Name=XM_003442311.1;Parent=19371977;ID=19371985;Target=XM_003442311.1 883 991 +
LG1	refseq	exon	14964426	14964532	100	-	.	Name=XM_003442311.1;Parent=19371977;ID=19371986;Target=XM_003442311.1 992 1098 +
LG1	refseq	exon	14934998	14935126	100	-	.	Name=XM_003442311.1;Parent=19371977;ID=19371987;Target=XM_003442311.1 1099 1227 +
LG1	refseq	CDS	14987111	14987288	100	-	0	Name=XM_003442311.1;Parent=19371977;ID=19371988;Target=XM_003442311.1 1 178 +
LG1	refseq	CDS	14985837	14985872	100	-	2	Name=XM_003442311.1;Parent=19371977;ID=19371989;Target=XM_003442311.1 179 214 +
LG1	refseq	CDS	14978533	14978654	100	-	2	Name=XM_003442311.1;Parent=19371977;ID=19371990;Target=XM_003442311.1 215 336 +
LG1	refseq	CDS	14977178	14977312	100	-	0	Name=XM_003442311.1;Parent=19371977;ID=19371991;Target=XM_003442311.1 337 471 +
LG1	refseq	CDS	14975632	14975768	100	-	0	Name=XM_003442311.1;Parent=19371977;ID=19371992;Target=XM_003442311.1 472 608 +
LG1	refseq	CDS	14972843	14972927	100	-	1	Name=XM_003442311.1;Parent=19371977;ID=19371993;Target=XM_003442311.1 609 693 +
LG1	refseq	CDS	14970145	14970333	100	-	0	Name=XM_003442311.1;Parent=19371977;ID=19371994;Target=XM_003442311.1 694 882 +
LG1	refseq	CDS	14966769	14966877	100	-	0	Name=XM_003442311.1;Parent=19371977;ID=19371995;Target=XM_003442311.1 883 991 +
LG1	refseq	CDS	14964426	14964532	100	-	2	Name=XM_003442311.1;Parent=19371977;ID=19371996;Target=XM_003442311.1 992 1098 +
LG1	refseq	CDS	14935000	14935126	100	-	0	Name=XM_003442311.1;Parent=19371977;ID=19371997;Target=XM_003442311.1 1099 1225 +
LG1	refseq	mRNA	15044432	15060869	.	-	.	Name=XM_003442310.1;ID=19371789;identity=100.0;coverage=100.0;Note= PREDICTED: Oreochromis niloticus ribosomal protein S6 kinase, 90kDa, polypeptide 2 (RPS6KA2), mRNA
LG1	refseq	exon	15060742	15060869	100	-	.	Name=XM_003442310.1;Parent=19371789;ID=19371790;Target=XM_003442310.1 1 128 +
LG1	refseq	exon	15058379	15058495	100	-	.	Name=XM_003442310.1;Parent=19371789;ID=19371791;Target=XM_003442310.1 129 245 +
LG1	refseq	exon	15057006	15057087	100	-	.	Name=XM_003442310.1;Parent=19371789;ID=19371792;Target=XM_003442310.1 246 327 +
LG1	refseq	exon	15056263	15056343	100	-	.	Name=XM_003442310.1;Parent=19371789;ID=19371793;Target=XM_003442310.1 328 408 +
LG1	refseq	exon	15055348	15055427	100	-	.	Name=XM_003442310.1;Parent=19371789;ID=19371794;Target=XM_003442310.1 409 488 +
LG1	refseq	exon	15054948	15055054	100	-	.	Name=XM_003442310.1;Parent=19371789;ID=19371795;Target=XM_003442310.1 489 595 +
LG1	refseq	exon	15054827	15054864	100	-	.	Name=XM_003442310.1;Parent=19371789;ID=19371796;Target=XM_003442310.1 596 633 +
LG1	refseq	exon	15054589	15054731	100	-	.	Name=XM_003442310.1;Parent=19371789;ID=19371797;Target=XM_003442310.1 634 776 +
LG1	refseq	exon	15053728	15053798	100	-	.	Name=XM_003442310.1;Parent=19371789;ID=19371798;Target=XM_003442310.1 777 847 +
LG1	refseq	exon	15053368	15053456	100	-	.	Name=XM_003442310.1;Parent=19371789;ID=19371799;Target=XM_003442310.1 848 936 +
LG1	refseq	exon	15051611	15051675	100	-	.	Name=XM_003442310.1;Parent=19371789;ID=19371800;Target=XM_003442310.1 937 1001 +
LG1	refseq	exon	15048677	15048779	100	-	.	Name=XM_003442310.1;Parent=19371789;ID=19371801;Target=XM_003442310.1 1002 1104 +
LG1	refseq	exon	15048343	15048485	100	-	.	Name=XM_003442310.1;Parent=19371789;ID=19371802;Target=XM_003442310.1 1105 1247 +
LG1	refseq	exon	15048020	15048142	100	-	.	Name=XM_003442310.1;Parent=19371789;ID=19371803;Target=XM_003442310.1 1248 1370 +
LG1	refseq	exon	15047591	15047680	100	-	.	Name=XM_003442310.1;Parent=19371789;ID=19371804;Target=XM_003442310.1 1371 1460 +
LG1	refseq	exon	15047307	15047465	100	-	.	Name=XM_003442310.1;Parent=19371789;ID=19371805;Target=XM_003442310.1 1461 1619 +
LG1	refseq	exon	15046853	15047014	100	-	.	Name=XM_003442310.1;Parent=19371789;ID=19371806;Target=XM_003442310.1 1620 1781 +
LG1	refseq	exon	15046674	15046750	100	-	.	Name=XM_003442310.1;Parent=19371789;ID=19371807;Target=XM_003442310.1 1782 1858 +
LG1	refseq	exon	15046312	15046429	100	-	.	Name=XM_003442310.1;Parent=19371789;ID=19371808;Target=XM_003442310.1 1859 1976 +
LG1	refseq	exon	15046140	15046196	100	-	.	Name=XM_003442310.1;Parent=19371789;ID=19371809;Target=XM_003442310.1 1977 2033 +
LG1	refseq	exon	15045682	15045762	100	-	.	Name=XM_003442310.1;Parent=19371789;ID=19371810;Target=XM_003442310.1 2034 2114 +
LG1	refseq	exon	15044432	15044581	100	-	.	Name=XM_003442310.1;Parent=19371789;ID=19371811;Target=XM_003442310.1 2115 2264 +
LG1	refseq	CDS	15060742	15060869	100	-	2	Name=XM_003442310.1;Parent=19371789;ID=19371812;Target=XM_003442310.1 1 128 +
LG1	refseq	CDS	15058379	15058495	100	-	0	Name=XM_003442310.1;Parent=19371789;ID=19371813;Target=XM_003442310.1 129 245 +
LG1	refseq	CDS	15057006	15057087	100	-	0	Name=XM_003442310.1;Parent=19371789;ID=19371814;Target=XM_003442310.1 246 327 +
LG1	refseq	CDS	15056263	15056343	100	-	2	Name=XM_003442310.1;Parent=19371789;ID=19371815;Target=XM_003442310.1 328 408 +
LG1	refseq	CDS	15055348	15055427	100	-	2	Name=XM_003442310.1;Parent=19371789;ID=19371816;Target=XM_003442310.1 409 488 +
LG1	refseq	CDS	15054948	15055054	100	-	0	Name=XM_003442310.1;Parent=19371789;ID=19371817;Target=XM_003442310.1 489 595 +
LG1	refseq	CDS	15054827	15054864	100	-	1	Name=XM_003442310.1;Parent=19371789;ID=19371818;Target=XM_003442310.1 596 633 +
LG1	refseq	CDS	15054589	15054731	100	-	2	Name=XM_003442310.1;Parent=19371789;ID=19371819;Target=XM_003442310.1 634 776 +
LG1	refseq	CDS	15053728	15053798	100	-	0	Name=XM_003442310.1;Parent=19371789;ID=19371820;Target=XM_003442310.1 777 847 +
LG1	refseq	CDS	15053368	15053456	100	-	1	Name=XM_003442310.1;Parent=19371789;ID=19371821;Target=XM_003442310.1 848 936 +
LG1	refseq	CDS	15051611	15051675	100	-	2	Name=XM_003442310.1;Parent=19371789;ID=19371822;Target=XM_003442310.1 937 1001 +
LG1	refseq	CDS	15048677	15048779	100	-	0	Name=XM_003442310.1;Parent=19371789;ID=19371823;Target=XM_003442310.1 1002 1104 +
LG1	refseq	CDS	15048343	15048485	100	-	2	Name=XM_003442310.1;Parent=19371789;ID=19371824;Target=XM_003442310.1 1105 1247 +
LG1	refseq	CDS	15048020	15048142	100	-	0	Name=XM_003442310.1;Parent=19371789;ID=19371825;Target=XM_003442310.1 1248 1370 +
LG1	refseq	CDS	15047591	15047680	100	-	0	Name=XM_003442310.1;Parent=19371789;ID=19371826;Target=XM_003442310.1 1371 1460 +
LG1	refseq	CDS	15047307	15047465	100	-	0	Name=XM_003442310.1;Parent=19371789;ID=19371827;Target=XM_003442310.1 1461 1619 +
LG1	refseq	CDS	15046853	15047014	100	-	0	Name=XM_003442310.1;Parent=19371789;ID=19371828;Target=XM_003442310.1 1620 1781 +
LG1	refseq	CDS	15046674	15046750	100	-	0	Name=XM_003442310.1;Parent=19371789;ID=19371829;Target=XM_003442310.1 1782 1858 +
LG1	refseq	CDS	15046312	15046429	100	-	1	Name=XM_003442310.1;Parent=19371789;ID=19371830;Target=XM_003442310.1 1859 1976 +
LG1	refseq	CDS	15046140	15046196	100	-	0	Name=XM_003442310.1;Parent=19371789;ID=19371831;Target=XM_003442310.1 1977 2033 +
LG1	refseq	CDS	15045682	15045762	100	-	0	Name=XM_003442310.1;Parent=19371789;ID=19371832;Target=XM_003442310.1 2034 2114 +
LG1	refseq	CDS	15044434	15044581	100	-	0	Name=XM_003442310.1;Parent=19371789;ID=19371833;Target=XM_003442310.1 2115 2262 +
LG1	gap	gap	15178375	15180195	.	.	.	Name=LG1_gap530;ID=521670;Note=1820 bp
LG1	gap	gap	15589571	15591158	.	.	.	Name=LG1_gap541;ID=521681;Note=1587 bp
LG1	gap	gap	15651556	15672285	.	.	.	Name=LG1_gap543;ID=521683;Note=20729 bp
LG1	refseq	mRNA	15687736	15694771	.	-	.	Name=XM_003442305.1;ID=19371541;identity=100.0;coverage=100.0;Note= PREDICTED: Oreochromis niloticus vacuolar protein sorting-associated protein 26A-like (LOC100697236), mRNA
LG1	refseq	exon	15694688	15694771	100	-	.	Name=XM_003442305.1;Parent=19371541;ID=19371542;Target=XM_003442305.1 1 84 +
LG1	refseq	exon	15693479	15693628	100	-	.	Name=XM_003442305.1;Parent=19371541;ID=19371543;Target=XM_003442305.1 85 234 +
LG1	refseq	exon	15692723	15692798	100	-	.	Name=XM_003442305.1;Parent=19371541;ID=19371544;Target=XM_003442305.1 235 310 +
LG1	refseq	exon	15692296	15692452	100	-	.	Name=XM_003442305.1;Parent=19371541;ID=19371545;Target=XM_003442305.1 311 467 +
LG1	refseq	exon	15691506	15691670	100	-	.	Name=XM_003442305.1;Parent=19371541;ID=19371546;Target=XM_003442305.1 468 632 +
LG1	refseq	exon	15691292	15691398	100	-	.	Name=XM_003442305.1;Parent=19371541;ID=19371547;Target=XM_003442305.1 633 739 +
LG1	refseq	exon	15690963	15691064	100	-	.	Name=XM_003442305.1;Parent=19371541;ID=19371548;Target=XM_003442305.1 740 841 +
LG1	refseq	exon	15690662	15690771	100	-	.	Name=XM_003442305.1;Parent=19371541;ID=19371549;Target=XM_003442305.1 842 951 +
LG1	refseq	exon	15687736	15687852	100	-	.	Name=XM_003442305.1;Parent=19371541;ID=19371550;Target=XM_003442305.1 952 1068 +
LG1	refseq	CDS	15694688	15694771	100	-	0	Name=XM_003442305.1;Parent=19371541;ID=19371551;Target=XM_003442305.1 1 84 +
LG1	refseq	CDS	15693479	15693628	100	-	0	Name=XM_003442305.1;Parent=19371541;ID=19371552;Target=XM_003442305.1 85 234 +
LG1	refseq	CDS	15692723	15692798	100	-	0	Name=XM_003442305.1;Parent=19371541;ID=19371553;Target=XM_003442305.1 235 310 +
LG1	refseq	CDS	15692296	15692452	100	-	2	Name=XM_003442305.1;Parent=19371541;ID=19371554;Target=XM_003442305.1 311 467 +
LG1	refseq	CDS	15691506	15691670	100	-	1	Name=XM_003442305.1;Parent=19371541;ID=19371555;Target=XM_003442305.1 468 632 +
LG1	refseq	CDS	15691292	15691398	100	-	1	Name=XM_003442305.1;Parent=19371541;ID=19371556;Target=XM_003442305.1 633 739 +
LG1	refseq	CDS	15690963	15691064	100	-	2	Name=XM_003442305.1;Parent=19371541;ID=19371557;Target=XM_003442305.1 740 841 +
LG1	refseq	CDS	15690662	15690771	100	-	2	Name=XM_003442305.1;Parent=19371541;ID=19371558;Target=XM_003442305.1 842 951 +
LG1	refseq	CDS	15687738	15687852	100	-	0	Name=XM_003442305.1;Parent=19371541;ID=19371559;Target=XM_003442305.1 952 1066 +
LG1	refseq	mRNA	15628115	15637310	.	-	.	Name=XM_003442307.1;ID=19371657;identity=100.0;coverage=100.0;Note= PREDICTED: Oreochromis niloticus nucleolar RNA helicase 2-like (LOC100697773), mRNA
LG1	refseq	exon	15637166	15637310	100	-	.	Name=XM_003442307.1;Parent=19371657;ID=19371658;Target=XM_003442307.1 1 145 +
LG1	refseq	exon	15635572	15635811	100	-	.	Name=XM_003442307.1;Parent=19371657;ID=19371659;Target=XM_003442307.1 146 385 +
LG1	refseq	exon	15635295	15635423	100	-	.	Name=XM_003442307.1;Parent=19371657;ID=19371660;Target=XM_003442307.1 386 514 +
LG1	refseq	exon	15635123	15635192	100	-	.	Name=XM_003442307.1;Parent=19371657;ID=19371661;Target=XM_003442307.1 515 584 +
LG1	refseq	exon	15634593	15634771	100	-	.	Name=XM_003442307.1;Parent=19371657;ID=19371662;Target=XM_003442307.1 585 763 +
LG1	refseq	exon	15634379	15634496	100	-	.	Name=XM_003442307.1;Parent=19371657;ID=19371663;Target=XM_003442307.1 764 881 +
LG1	refseq	exon	15633686	15633871	100	-	.	Name=XM_003442307.1;Parent=19371657;ID=19371664;Target=XM_003442307.1 882 1067 +
LG1	refseq	exon	15633205	15633350	100	-	.	Name=XM_003442307.1;Parent=19371657;ID=19371665;Target=XM_003442307.1 1068 1213 +
LG1	refseq	exon	15632705	15632854	100	-	.	Name=XM_003442307.1;Parent=19371657;ID=19371666;Target=XM_003442307.1 1214 1363 +
LG1	refseq	exon	15632430	15632591	100	-	.	Name=XM_003442307.1;Parent=19371657;ID=19371667;Target=XM_003442307.1 1364 1525 +
LG1	refseq	exon	15630390	15630509	100	-	.	Name=XM_003442307.1;Parent=19371657;ID=19371668;Target=XM_003442307.1 1526 1645 +
LG1	refseq	exon	15629927	15630000	100	-	.	Name=XM_003442307.1;Parent=19371657;ID=19371669;Target=XM_003442307.1 1646 1719 +
LG1	refseq	exon	15629505	15629664	100	-	.	Name=XM_003442307.1;Parent=19371657;ID=19371670;Target=XM_003442307.1 1720 1879 +
LG1	refseq	exon	15629096	15629230	100	-	.	Name=XM_003442307.1;Parent=19371657;ID=19371671;Target=XM_003442307.1 1880 2014 +
LG1	refseq	exon	15628526	15628570	100	-	.	Name=XM_003442307.1;Parent=19371657;ID=19371672;Target=XM_003442307.1 2015 2059 +
LG1	refseq	exon	15628115	15628384	100	-	.	Name=XM_003442307.1;Parent=19371657;ID=19371673;Target=XM_003442307.1 2060 2329 +
LG1	refseq	CDS	15637166	15637310	100	-	1	Name=XM_003442307.1;Parent=19371657;ID=19371674;Target=XM_003442307.1 1 145 +
LG1	refseq	CDS	15635572	15635811	100	-	0	Name=XM_003442307.1;Parent=19371657;ID=19371675;Target=XM_003442307.1 146 385 +
LG1	refseq	CDS	15635295	15635423	100	-	0	Name=XM_003442307.1;Parent=19371657;ID=19371676;Target=XM_003442307.1 386 514 +
LG1	refseq	CDS	15635123	15635192	100	-	0	Name=XM_003442307.1;Parent=19371657;ID=19371677;Target=XM_003442307.1 515 584 +
LG1	refseq	CDS	15634593	15634771	100	-	2	Name=XM_003442307.1;Parent=19371657;ID=19371678;Target=XM_003442307.1 585 763 +
LG1	refseq	CDS	15634379	15634496	100	-	0	Name=XM_003442307.1;Parent=19371657;ID=19371679;Target=XM_003442307.1 764 881 +
LG1	refseq	CDS	15633686	15633871	100	-	2	Name=XM_003442307.1;Parent=19371657;ID=19371680;Target=XM_003442307.1 882 1067 +
LG1	refseq	CDS	15633205	15633350	100	-	2	Name=XM_003442307.1;Parent=19371657;ID=19371681;Target=XM_003442307.1 1068 1213 +
LG1	refseq	CDS	15632705	15632854	100	-	0	Name=XM_003442307.1;Parent=19371657;ID=19371682;Target=XM_003442307.1 1214 1363 +
LG1	refseq	CDS	15632430	15632591	100	-	0	Name=XM_003442307.1;Parent=19371657;ID=19371683;Target=XM_003442307.1 1364 1525 +
LG1	refseq	CDS	15630390	15630509	100	-	0	Name=XM_003442307.1;Parent=19371657;ID=19371684;Target=XM_003442307.1 1526 1645 +
LG1	refseq	CDS	15629927	15630000	100	-	0	Name=XM_003442307.1;Parent=19371657;ID=19371685;Target=XM_003442307.1 1646 1719 +
LG1	refseq	CDS	15629505	15629664	100	-	1	Name=XM_003442307.1;Parent=19371657;ID=19371686;Target=XM_003442307.1 1720 1879 +
LG1	refseq	CDS	15629096	15629230	100	-	0	Name=XM_003442307.1;Parent=19371657;ID=19371687;Target=XM_003442307.1 1880 2014 +
LG1	refseq	CDS	15628526	15628570	100	-	0	Name=XM_003442307.1;Parent=19371657;ID=19371688;Target=XM_003442307.1 2015 2059 +
LG1	refseq	CDS	15628117	15628384	100	-	0	Name=XM_003442307.1;Parent=19371657;ID=19371689;Target=XM_003442307.1 2060 2327 +
LG1	refseq	mRNA	15650646	15677137	.	-	.	Name=XM_003442306.1;ID=19371915;identity=100.0;coverage=100.0;Note= PREDICTED: Oreochromis niloticus ATP-dependent RNA helicase SUPV3L1, mitochondrial-like (LOC100697501), mRNA
LG1	refseq	exon	15676858	15677137	100	-	.	Name=XM_003442306.1;Parent=19371915;ID=19371916;Target=XM_003442306.1 1 280 +
LG1	refseq	exon	15676557	15676634	100	-	.	Name=XM_003442306.1;Parent=19371915;ID=19371917;Target=XM_003442306.1 281 358 +
LG1	refseq	exon	15675915	15676022	100	-	.	Name=XM_003442306.1;Parent=19371915;ID=19371918;Target=XM_003442306.1 359 466 +
LG1	refseq	exon	15675708	15675822	100	-	.	Name=XM_003442306.1;Parent=19371915;ID=19371919;Target=XM_003442306.1 467 581 +
LG1	refseq	exon	15675446	15675614	100	-	.	Name=XM_003442306.1;Parent=19371915;ID=19371920;Target=XM_003442306.1 582 750 +
LG1	refseq	exon	15675184	15675295	100	-	.	Name=XM_003442306.1;Parent=19371915;ID=19371921;Target=XM_003442306.1 751 862 +
LG1	refseq	exon	15674746	15674823	100	-	.	Name=XM_003442306.1;Parent=19371915;ID=19371922;Target=XM_003442306.1 863 940 +
LG1	refseq	exon	15674563	15674654	100	-	.	Name=XM_003442306.1;Parent=19371915;ID=19371923;Target=XM_003442306.1 941 1032 +
LG1	refseq	exon	15674269	15674449	100	-	.	Name=XM_003442306.1;Parent=19371915;ID=19371924;Target=XM_003442306.1 1033 1213 +
LG1	refseq	exon	15673420	15673513	100	-	.	Name=XM_003442306.1;Parent=19371915;ID=19371925;Target=XM_003442306.1 1214 1307 +
LG1	refseq	exon	15673148	15673267	100	-	.	Name=XM_003442306.1;Parent=19371915;ID=19371926;Target=XM_003442306.1 1308 1427 +
LG1	refseq	exon	15672950	15673049	100	-	.	Name=XM_003442306.1;Parent=19371915;ID=19371927;Target=XM_003442306.1 1428 1527 +
LG1	refseq	exon	15672778	15672858	100	-	.	Name=XM_003442306.1;Parent=19371915;ID=19371928;Target=XM_003442306.1 1528 1608 +
LG1	refseq	exon	15650646	15650699	100	-	.	Name=XM_003442306.1;Parent=19371915;ID=19371929;Target=XM_003442306.1 1609 1662 +
LG1	refseq	CDS	15676858	15677137	100	-	0	Name=XM_003442306.1;Parent=19371915;ID=19371930;Target=XM_003442306.1 1 280 +
LG1	refseq	CDS	15676557	15676634	100	-	2	Name=XM_003442306.1;Parent=19371915;ID=19371931;Target=XM_003442306.1 281 358 +
LG1	refseq	CDS	15675915	15676022	100	-	2	Name=XM_003442306.1;Parent=19371915;ID=19371932;Target=XM_003442306.1 359 466 +
LG1	refseq	CDS	15675708	15675822	100	-	2	Name=XM_003442306.1;Parent=19371915;ID=19371933;Target=XM_003442306.1 467 581 +
LG1	refseq	CDS	15675446	15675614	100	-	1	Name=XM_003442306.1;Parent=19371915;ID=19371934;Target=XM_003442306.1 582 750 +
LG1	refseq	CDS	15675184	15675295	100	-	0	Name=XM_003442306.1;Parent=19371915;ID=19371935;Target=XM_003442306.1 751 862 +
LG1	refseq	CDS	15674746	15674823	100	-	2	Name=XM_003442306.1;Parent=19371915;ID=19371936;Target=XM_003442306.1 863 940 +
LG1	refseq	CDS	15674563	15674654	100	-	2	Name=XM_003442306.1;Parent=19371915;ID=19371937;Target=XM_003442306.1 941 1032 +
LG1	refseq	CDS	15674269	15674449	100	-	0	Name=XM_003442306.1;Parent=19371915;ID=19371938;Target=XM_003442306.1 1033 1213 +
LG1	refseq	CDS	15673420	15673513	100	-	2	Name=XM_003442306.1;Parent=19371915;ID=19371939;Target=XM_003442306.1 1214 1307 +
LG1	refseq	CDS	15673148	15673267	100	-	1	Name=XM_003442306.1;Parent=19371915;ID=19371940;Target=XM_003442306.1 1308 1427 +
LG1	refseq	CDS	15672950	15673049	100	-	1	Name=XM_003442306.1;Parent=19371915;ID=19371941;Target=XM_003442306.1 1428 1527 +
LG1	refseq	CDS	15672778	15672858	100	-	0	Name=XM_003442306.1;Parent=19371915;ID=19371942;Target=XM_003442306.1 1528 1608 +
LG1	refseq	CDS	15650648	15650699	100	-	0	Name=XM_003442306.1;Parent=19371915;ID=19371943;Target=XM_003442306.1 1609 1660 +
LG1	gap	gap	15718600	15722558	.	.	.	Name=LG1_gap547;ID=521687;Note=3958 bp
LG1	gap	gap	15729096	15730329	.	.	.	Name=LG1_gap549;ID=521689;Note=1233 bp
LG1	gap	gap	15736455	15742318	.	.	.	Name=LG1_gap552;ID=521692;Note=5863 bp
LG1	refseq	mRNA	15708329	15716788	.	-	.	Name=XM_003442223.1;ID=19369577;identity=100.0;coverage=100.0;Note= PREDICTED: Oreochromis niloticus KIF1-binding protein homolog (LOC100698736), mRNA
LG1	refseq	exon	15716333	15716788	100	-	.	Name=XM_003442223.1;Parent=19369577;ID=19369578;Target=XM_003442223.1 1 456 +
LG1	refseq	exon	15715932	15716030	100	-	.	Name=XM_003442223.1;Parent=19369577;ID=19369579;Target=XM_003442223.1 457 555 +
LG1	refseq	exon	15715716	15715795	100	-	.	Name=XM_003442223.1;Parent=19369577;ID=19369580;Target=XM_003442223.1 556 635 +
LG1	refseq	exon	15715570	15715628	100	-	.	Name=XM_003442223.1;Parent=19369577;ID=19369581;Target=XM_003442223.1 636 694 +
LG1	refseq	exon	15715308	15715432	100	-	.	Name=XM_003442223.1;Parent=19369577;ID=19369582;Target=XM_003442223.1 695 819 +
LG1	refseq	exon	15712824	15712917	100	-	.	Name=XM_003442223.1;Parent=19369577;ID=19369583;Target=XM_003442223.1 820 913 +
LG1	refseq	exon	15712462	15712574	100	-	.	Name=XM_003442223.1;Parent=19369577;ID=19369584;Target=XM_003442223.1 914 1026 +
LG1	refseq	exon	15712055	15712204	100	-	.	Name=XM_003442223.1;Parent=19369577;ID=19369585;Target=XM_003442223.1 1027 1176 +
LG1	refseq	exon	15711714	15711788	100	-	.	Name=XM_003442223.1;Parent=19369577;ID=19369586;Target=XM_003442223.1 1177 1251 +
LG1	refseq	exon	15710396	15710558	100	-	.	Name=XM_003442223.1;Parent=19369577;ID=19369587;Target=XM_003442223.1 1252 1414 +
LG1	refseq	exon	15710116	15710290	100	-	.	Name=XM_003442223.1;Parent=19369577;ID=19369588;Target=XM_003442223.1 1415 1589 +
LG1	refseq	exon	15709854	15710039	100	-	.	Name=XM_003442223.1;Parent=19369577;ID=19369589;Target=XM_003442223.1 1590 1775 +
LG1	refseq	exon	15708329	15709686	100	-	.	Name=XM_003442223.1;Parent=19369577;ID=19369590;Target=XM_003442223.1 1776 3133 +
LG1	refseq	CDS	15716333	15716788	100	-	0	Name=XM_003442223.1;Parent=19369577;ID=19369591;Target=XM_003442223.1 1 456 +
LG1	refseq	CDS	15715932	15716030	100	-	0	Name=XM_003442223.1;Parent=19369577;ID=19369592;Target=XM_003442223.1 457 555 +
LG1	refseq	CDS	15715716	15715795	100	-	0	Name=XM_003442223.1;Parent=19369577;ID=19369593;Target=XM_003442223.1 556 635 +
LG1	refseq	CDS	15715570	15715628	100	-	1	Name=XM_003442223.1;Parent=19369577;ID=19369594;Target=XM_003442223.1 636 694 +
LG1	refseq	CDS	15715308	15715432	100	-	2	Name=XM_003442223.1;Parent=19369577;ID=19369595;Target=XM_003442223.1 695 819 +
LG1	refseq	CDS	15712824	15712917	100	-	0	Name=XM_003442223.1;Parent=19369577;ID=19369596;Target=XM_003442223.1 820 913 +
LG1	refseq	CDS	15712462	15712574	100	-	2	Name=XM_003442223.1;Parent=19369577;ID=19369597;Target=XM_003442223.1 914 1026 +
LG1	refseq	CDS	15712055	15712204	100	-	0	Name=XM_003442223.1;Parent=19369577;ID=19369598;Target=XM_003442223.1 1027 1176 +
LG1	refseq	CDS	15711714	15711788	100	-	0	Name=XM_003442223.1;Parent=19369577;ID=19369599;Target=XM_003442223.1 1177 1251 +
LG1	refseq	CDS	15710396	15710558	100	-	0	Name=XM_003442223.1;Parent=19369577;ID=19369600;Target=XM_003442223.1 1252 1414 +
LG1	refseq	CDS	15710116	15710290	100	-	2	Name=XM_003442223.1;Parent=19369577;ID=19369601;Target=XM_003442223.1 1415 1589 +
LG1	refseq	CDS	15709854	15710039	100	-	1	Name=XM_003442223.1;Parent=19369577;ID=19369602;Target=XM_003442223.1 1590 1775 +
LG1	refseq	CDS	15709550	15709686	100	-	1	Name=XM_003442223.1;Parent=19369577;ID=19369603;Target=XM_003442223.1 1776 1912 +
LG1	refseq	mRNA	15785287	15794714	.	-	.	Name=XM_003454470.1;ID=19652230;identity=100.0;coverage=100.0;Note= PREDICTED: Oreochromis niloticus neuromedin-K receptor-like (LOC100693904), mRNA
LG1	refseq	exon	15794646	15794714	100	-	.	Name=XM_003454470.1;Parent=19652230;ID=19652231;Target=XM_003454470.1 1 69 +
LG1	refseq	exon	15793182	15793477	100	-	.	Name=XM_003454470.1;Parent=19652230;ID=19652232;Target=XM_003454470.1 70 365 +
LG1	refseq	exon	15787815	15788009	100	-	.	Name=XM_003454470.1;Parent=19652230;ID=19652233;Target=XM_003454470.1 366 560 +
LG1	refseq	exon	15786079	15786229	100	-	.	Name=XM_003454470.1;Parent=19652230;ID=19652234;Target=XM_003454470.1 561 711 +
LG1	refseq	exon	15785837	15785956	100	-	.	Name=XM_003454470.1;Parent=19652230;ID=19652235;Target=XM_003454470.1 712 831 +
LG1	refseq	exon	15785682	15785758	100	-	.	Name=XM_003454470.1;Parent=19652230;ID=19652236;Target=XM_003454470.1 832 908 +
LG1	refseq	exon	15785287	15785590	100	-	.	Name=XM_003454470.1;Parent=19652230;ID=19652237;Target=XM_003454470.1 909 1212 +
LG1	refseq	CDS	15794646	15794714	100	-	0	Name=XM_003454470.1;Parent=19652230;ID=19652238;Target=XM_003454470.1 1 69 +
LG1	refseq	CDS	15793182	15793477	100	-	0	Name=XM_003454470.1;Parent=19652230;ID=19652239;Target=XM_003454470.1 70 365 +
LG1	refseq	CDS	15787815	15788009	100	-	1	Name=XM_003454470.1;Parent=19652230;ID=19652240;Target=XM_003454470.1 366 560 +
LG1	refseq	CDS	15786079	15786229	100	-	1	Name=XM_003454470.1;Parent=19652230;ID=19652241;Target=XM_003454470.1 561 711 +
LG1	refseq	CDS	15785837	15785956	100	-	0	Name=XM_003454470.1;Parent=19652230;ID=19652242;Target=XM_003454470.1 712 831 +
LG1	refseq	CDS	15785682	15785758	100	-	0	Name=XM_003454470.1;Parent=19652230;ID=19652243;Target=XM_003454470.1 832 908 +
LG1	refseq	CDS	15785289	15785590	100	-	1	Name=XM_003454470.1;Parent=19652230;ID=19652244;Target=XM_003454470.1 909 1210 +
LG1	refseq	mRNA	15744890	15758919	.	+	.	Name=XM_003454469.1;ID=19652246;identity=100.0;coverage=100.0;Note= PREDICTED: Oreochromis niloticus putative hexokinase HKDC1-like (LOC100693640), mRNA
LG1	refseq	exon	15744890	15744952	100	+	.	Name=XM_003454469.1;Parent=19652246;ID=19652247;Target=XM_003454469.1 1 63 +
LG1	refseq	exon	15746206	15746368	100	+	.	Name=XM_003454469.1;Parent=19652246;ID=19652248;Target=XM_003454469.1 64 226 +
LG1	refseq	exon	15746496	15746653	100	+	.	Name=XM_003454469.1;Parent=19652246;ID=19652249;Target=XM_003454469.1 227 384 +
LG1	refseq	exon	15746752	15746874	100	+	.	Name=XM_003454469.1;Parent=19652246;ID=19652250;Target=XM_003454469.1 385 507 +
LG1	refseq	exon	15747010	15747105	100	+	.	Name=XM_003454469.1;Parent=19652246;ID=19652251;Target=XM_003454469.1 508 603 +
LG1	refseq	exon	15747283	15747382	100	+	.	Name=XM_003454469.1;Parent=19652246;ID=19652252;Target=XM_003454469.1 604 703 +
LG1	refseq	exon	15748067	15748250	100	+	.	Name=XM_003454469.1;Parent=19652246;ID=19652253;Target=XM_003454469.1 704 887 +
LG1	refseq	exon	15750641	15750796	100	+	.	Name=XM_003454469.1;Parent=19652246;ID=19652254;Target=XM_003454469.1 888 1043 +
LG1	refseq	exon	15750876	15751109	100	+	.	Name=XM_003454469.1;Parent=19652246;ID=19652255;Target=XM_003454469.1 1044 1277 +
LG1	refseq	exon	15752748	15752889	100	+	.	Name=XM_003454469.1;Parent=19652246;ID=19652256;Target=XM_003454469.1 1278 1419 +
LG1	refseq	exon	15752994	15753150	100	+	.	Name=XM_003454469.1;Parent=19652246;ID=19652257;Target=XM_003454469.1 1420 1576 +
LG1	refseq	exon	15753338	15753486	100	+	.	Name=XM_003454469.1;Parent=19652246;ID=19652258;Target=XM_003454469.1 1577 1725 +
LG1	refseq	exon	15753691	15753810	100	+	.	Name=XM_003454469.1;Parent=19652246;ID=19652259;Target=XM_003454469.1 1726 1845 +
LG1	refseq	exon	15755435	15755530	100	+	.	Name=XM_003454469.1;Parent=19652246;ID=19652260;Target=XM_003454469.1 1846 1941 +
LG1	refseq	exon	15755673	15755772	100	+	.	Name=XM_003454469.1;Parent=19652246;ID=19652261;Target=XM_003454469.1 1942 2041 +
LG1	refseq	exon	15755916	15755970	100	+	.	Name=XM_003454469.1;Parent=19652246;ID=19652262;Target=XM_003454469.1 2042 2096 +
LG1	refseq	exon	15756174	15756302	100	+	.	Name=XM_003454469.1;Parent=19652246;ID=19652263;Target=XM_003454469.1 2097 2225 +
LG1	refseq	exon	15756518	15756673	100	+	.	Name=XM_003454469.1;Parent=19652246;ID=19652264;Target=XM_003454469.1 2226 2381 +
LG1	refseq	exon	15756781	15756868	100	+	.	Name=XM_003454469.1;Parent=19652246;ID=19652265;Target=XM_003454469.1 2382 2469 +
LG1	refseq	exon	15758503	15758648	100	+	.	Name=XM_003454469.1;Parent=19652246;ID=19652266;Target=XM_003454469.1 2470 2615 +
LG1	refseq	exon	15758793	15758919	100	+	.	Name=XM_003454469.1;Parent=19652246;ID=19652267;Target=XM_003454469.1 2616 2742 +
LG1	refseq	CDS	15744890	15744952	100	+	0	Name=XM_003454469.1;Parent=19652246;ID=19652268;Target=XM_003454469.1 1 63 +
LG1	refseq	CDS	15746206	15746368	100	+	0	Name=XM_003454469.1;Parent=19652246;ID=19652269;Target=XM_003454469.1 64 226 +
LG1	refseq	CDS	15746496	15746653	100	+	2	Name=XM_003454469.1;Parent=19652246;ID=19652270;Target=XM_003454469.1 227 384 +
LG1	refseq	CDS	15746752	15746874	100	+	0	Name=XM_003454469.1;Parent=19652246;ID=19652271;Target=XM_003454469.1 385 507 +
LG1	refseq	CDS	15747010	15747105	100	+	0	Name=XM_003454469.1;Parent=19652246;ID=19652272;Target=XM_003454469.1 508 603 +
LG1	refseq	CDS	15747283	15747382	100	+	0	Name=XM_003454469.1;Parent=19652246;ID=19652273;Target=XM_003454469.1 604 703 +
LG1	refseq	CDS	15748067	15748250	100	+	2	Name=XM_003454469.1;Parent=19652246;ID=19652274;Target=XM_003454469.1 704 887 +
LG1	refseq	CDS	15750641	15750796	100	+	1	Name=XM_003454469.1;Parent=19652246;ID=19652275;Target=XM_003454469.1 888 1043 +
LG1	refseq	CDS	15750876	15751109	100	+	1	Name=XM_003454469.1;Parent=19652246;ID=19652276;Target=XM_003454469.1 1044 1277 +
LG1	refseq	CDS	15752748	15752889	100	+	1	Name=XM_003454469.1;Parent=19652246;ID=19652277;Target=XM_003454469.1 1278 1419 +
LG1	refseq	CDS	15752994	15753150	100	+	0	Name=XM_003454469.1;Parent=19652246;ID=19652278;Target=XM_003454469.1 1420 1576 +
LG1	refseq	CDS	15753338	15753486	100	+	2	Name=XM_003454469.1;Parent=19652246;ID=19652279;Target=XM_003454469.1 1577 1725 +
LG1	refseq	CDS	15753691	15753810	100	+	0	Name=XM_003454469.1;Parent=19652246;ID=19652280;Target=XM_003454469.1 1726 1845 +
LG1	refseq	CDS	15755435	15755530	100	+	0	Name=XM_003454469.1;Parent=19652246;ID=19652281;Target=XM_003454469.1 1846 1941 +
LG1	refseq	CDS	15755673	15755772	100	+	0	Name=XM_003454469.1;Parent=19652246;ID=19652282;Target=XM_003454469.1 1942 2041 +
LG1	refseq	CDS	15755916	15755970	100	+	2	Name=XM_003454469.1;Parent=19652246;ID=19652283;Target=XM_003454469.1 2042 2096 +
LG1	refseq	CDS	15756174	15756302	100	+	1	Name=XM_003454469.1;Parent=19652246;ID=19652284;Target=XM_003454469.1 2097 2225 +
LG1	refseq	CDS	15756518	15756673	100	+	1	Name=XM_003454469.1;Parent=19652246;ID=19652285;Target=XM_003454469.1 2226 2381 +
LG1	refseq	CDS	15756781	15756868	100	+	1	Name=XM_003454469.1;Parent=19652246;ID=19652286;Target=XM_003454469.1 2382 2469 +
LG1	refseq	CDS	15758503	15758648	100	+	0	Name=XM_003454469.1;Parent=19652246;ID=19652287;Target=XM_003454469.1 2470 2615 +
LG1	refseq	CDS	15758793	15758917	100	+	1	Name=XM_003454469.1;Parent=19652246;ID=19652288;Target=XM_003454469.1 2616 2740 +
LG1	refseq	mRNA	15764951	15783079	.	+	.	Name=XM_003454508.1;ID=19653814;identity=100.0;coverage=100.0;Note= PREDICTED: Oreochromis niloticus hexokinase type I (HKI), mRNA
LG1	refseq	exon	15764951	15765013	100	+	.	Name=XM_003454508.1;Parent=19653814;ID=19653815;Target=XM_003454508.1 1 63 +
LG1	refseq	exon	15771251	15771413	100	+	.	Name=XM_003454508.1;Parent=19653814;ID=19653816;Target=XM_003454508.1 64 226 +
LG1	refseq	exon	15773929	15774077	100	+	.	Name=XM_003454508.1;Parent=19653814;ID=19653817;Target=XM_003454508.1 227 375 +
LG1	refseq	exon	15774166	15774285	100	+	.	Name=XM_003454508.1;Parent=19653814;ID=19653818;Target=XM_003454508.1 376 495 +
LG1	refseq	exon	15774428	15774523	100	+	.	Name=XM_003454508.1;Parent=19653814;ID=19653819;Target=XM_003454508.1 496 591 +
LG1	refseq	exon	15774648	15774747	100	+	.	Name=XM_003454508.1;Parent=19653814;ID=19653820;Target=XM_003454508.1 592 691 +
LG1	refseq	exon	15774894	15775077	100	+	.	Name=XM_003454508.1;Parent=19653814;ID=19653821;Target=XM_003454508.1 692 875 +
LG1	refseq	exon	15775286	15775441	100	+	.	Name=XM_003454508.1;Parent=19653814;ID=19653822;Target=XM_003454508.1 876 1031 +
LG1	refseq	exon	15775545	15775632	100	+	.	Name=XM_003454508.1;Parent=19653814;ID=19653823;Target=XM_003454508.1 1032 1119 +
LG1	refseq	exon	15775866	15776011	100	+	.	Name=XM_003454508.1;Parent=19653814;ID=19653824;Target=XM_003454508.1 1120 1265 +
LG1	refseq	exon	15776190	15776382	100	+	.	Name=XM_003454508.1;Parent=19653814;ID=19653825;Target=XM_003454508.1 1266 1458 +
LG1	refseq	exon	15776485	15776596	100	+	.	Name=XM_003454508.1;Parent=19653814;ID=19653826;Target=XM_003454508.1 1459 1570 +
LG1	refseq	exon	15777015	15777163	100	+	.	Name=XM_003454508.1;Parent=19653814;ID=19653827;Target=XM_003454508.1 1571 1719 +
LG1	refseq	exon	15778015	15778134	100	+	.	Name=XM_003454508.1;Parent=19653814;ID=19653828;Target=XM_003454508.1 1720 1839 +
LG1	refseq	exon	15778368	15778463	100	+	.	Name=XM_003454508.1;Parent=19653814;ID=19653829;Target=XM_003454508.1 1840 1935 +
LG1	refseq	exon	15778552	15778651	100	+	.	Name=XM_003454508.1;Parent=19653814;ID=19653830;Target=XM_003454508.1 1936 2035 +
LG1	refseq	exon	15778741	15778924	100	+	.	Name=XM_003454508.1;Parent=19653814;ID=19653831;Target=XM_003454508.1 2036 2219 +
LG1	refseq	exon	15779050	15779205	100	+	.	Name=XM_003454508.1;Parent=19653814;ID=19653832;Target=XM_003454508.1 2220 2375 +
LG1	refseq	exon	15779427	15779514	100	+	.	Name=XM_003454508.1;Parent=19653814;ID=19653833;Target=XM_003454508.1 2376 2463 +
LG1	refseq	exon	15779765	15779910	100	+	.	Name=XM_003454508.1;Parent=19653814;ID=19653834;Target=XM_003454508.1 2464 2609 +
LG1	refseq	exon	15781163	15783079	100	+	.	Name=XM_003454508.1;Parent=19653814;ID=19653835;Target=XM_003454508.1 2610 4526 +
LG1	refseq	CDS	15764951	15765013	100	+	0	Name=XM_003454508.1;Parent=19653814;ID=19653836;Target=XM_003454508.1 1 63 +
LG1	refseq	CDS	15771251	15771413	100	+	0	Name=XM_003454508.1;Parent=19653814;ID=19653837;Target=XM_003454508.1 64 226 +
LG1	refseq	CDS	15773929	15774077	100	+	2	Name=XM_003454508.1;Parent=19653814;ID=19653838;Target=XM_003454508.1 227 375 +
LG1	refseq	CDS	15774166	15774285	100	+	0	Name=XM_003454508.1;Parent=19653814;ID=19653839;Target=XM_003454508.1 376 495 +
LG1	refseq	CDS	15774428	15774523	100	+	0	Name=XM_003454508.1;Parent=19653814;ID=19653840;Target=XM_003454508.1 496 591 +
LG1	refseq	CDS	15774648	15774747	100	+	0	Name=XM_003454508.1;Parent=19653814;ID=19653841;Target=XM_003454508.1 592 691 +
LG1	refseq	CDS	15774894	15775077	100	+	2	Name=XM_003454508.1;Parent=19653814;ID=19653842;Target=XM_003454508.1 692 875 +
LG1	refseq	CDS	15775286	15775441	100	+	1	Name=XM_003454508.1;Parent=19653814;ID=19653843;Target=XM_003454508.1 876 1031 +
LG1	refseq	CDS	15775545	15775632	100	+	1	Name=XM_003454508.1;Parent=19653814;ID=19653844;Target=XM_003454508.1 1032 1119 +
LG1	refseq	CDS	15775866	15776011	100	+	0	Name=XM_003454508.1;Parent=19653814;ID=19653845;Target=XM_003454508.1 1120 1265 +
LG1	refseq	CDS	15776190	15776382	100	+	1	Name=XM_003454508.1;Parent=19653814;ID=19653846;Target=XM_003454508.1 1266 1458 +
LG1	refseq	CDS	15776485	15776596	100	+	0	Name=XM_003454508.1;Parent=19653814;ID=19653847;Target=XM_003454508.1 1459 1570 +
LG1	refseq	CDS	15777015	15777163	100	+	2	Name=XM_003454508.1;Parent=19653814;ID=19653848;Target=XM_003454508.1 1571 1719 +
LG1	refseq	CDS	15778015	15778134	100	+	0	Name=XM_003454508.1;Parent=19653814;ID=19653849;Target=XM_003454508.1 1720 1839 +
LG1	refseq	CDS	15778368	15778463	100	+	0	Name=XM_003454508.1;Parent=19653814;ID=19653850;Target=XM_003454508.1 1840 1935 +
LG1	refseq	CDS	15778552	15778651	100	+	0	Name=XM_003454508.1;Parent=19653814;ID=19653851;Target=XM_003454508.1 1936 2035 +
LG1	refseq	CDS	15778741	15778924	100	+	2	Name=XM_003454508.1;Parent=19653814;ID=19653852;Target=XM_003454508.1 2036 2219 +
LG1	refseq	CDS	15779050	15779205	100	+	1	Name=XM_003454508.1;Parent=19653814;ID=19653853;Target=XM_003454508.1 2220 2375 +
LG1	refseq	CDS	15779427	15779514	100	+	1	Name=XM_003454508.1;Parent=19653814;ID=19653854;Target=XM_003454508.1 2376 2463 +
LG1	refseq	CDS	15779765	15779910	100	+	0	Name=XM_003454508.1;Parent=19653814;ID=19653855;Target=XM_003454508.1 2464 2609 +
LG1	refseq	CDS	15781163	15781308	100	+	1	Name=XM_003454508.1;Parent=19653814;ID=19653856;Target=XM_003454508.1 2610 2755 +
LG1	gap	gap	15871095	15880571	.	.	.	Name=LG1_gap561;ID=521701;Note=9476 bp
LG1	refseq	mRNA	15909666	15915227	.	-	.	Name=XM_003454466.1;ID=19652034;identity=100.0;coverage=100.0;Note= PREDICTED: Oreochromis niloticus phenazine biosynthesis-like domain-containing protein 1-like (LOC100692829), mRNA
LG1	refseq	exon	15915044	15915227	100	-	.	Name=XM_003454466.1;Parent=19652034;ID=19652035;Target=XM_003454466.1 1 184 +
LG1	refseq	exon	15914551	15914650	100	-	.	Name=XM_003454466.1;Parent=19652034;ID=19652036;Target=XM_003454466.1 185 284 +
LG1	refseq	exon	15912131	15912229	100	-	.	Name=XM_003454466.1;Parent=19652034;ID=19652037;Target=XM_003454466.1 285 383 +
LG1	refseq	exon	15911837	15911946	100	-	.	Name=XM_003454466.1;Parent=19652034;ID=19652038;Target=XM_003454466.1 384 493 +
LG1	refseq	exon	15911654	15911683	100	-	.	Name=XM_003454466.1;Parent=19652034;ID=19652039;Target=XM_003454466.1 494 523 +
LG1	refseq	exon	15911455	15911543	100	-	.	Name=XM_003454466.1;Parent=19652034;ID=19652040;Target=XM_003454466.1 524 612 +
LG1	refseq	exon	15911115	15911206	100	-	.	Name=XM_003454466.1;Parent=19652034;ID=19652041;Target=XM_003454466.1 613 704 +
LG1	refseq	exon	15910643	15910726	100	-	.	Name=XM_003454466.1;Parent=19652034;ID=19652042;Target=XM_003454466.1 705 788 +
LG1	refseq	exon	15910443	15910505	100	-	.	Name=XM_003454466.1;Parent=19652034;ID=19652043;Target=XM_003454466.1 789 851 +
LG1	refseq	exon	15909666	15910354	100	-	.	Name=XM_003454466.1;Parent=19652034;ID=19652044;Target=XM_003454466.1 852 1540 +
LG1	refseq	CDS	15915044	15915127	100	-	0	Name=XM_003454466.1;Parent=19652034;ID=19652045;Target=XM_003454466.1 101 184 +
LG1	refseq	CDS	15914551	15914650	100	-	0	Name=XM_003454466.1;Parent=19652034;ID=19652046;Target=XM_003454466.1 185 284 +
LG1	refseq	CDS	15912131	15912229	100	-	2	Name=XM_003454466.1;Parent=19652034;ID=19652047;Target=XM_003454466.1 285 383 +
LG1	refseq	CDS	15911837	15911946	100	-	2	Name=XM_003454466.1;Parent=19652034;ID=19652048;Target=XM_003454466.1 384 493 +
LG1	refseq	CDS	15911654	15911683	100	-	0	Name=XM_003454466.1;Parent=19652034;ID=19652049;Target=XM_003454466.1 494 523 +
LG1	refseq	CDS	15911455	15911543	100	-	0	Name=XM_003454466.1;Parent=19652034;ID=19652050;Target=XM_003454466.1 524 612 +
LG1	refseq	CDS	15911115	15911206	100	-	1	Name=XM_003454466.1;Parent=19652034;ID=19652051;Target=XM_003454466.1 613 704 +
LG1	refseq	CDS	15910643	15910726	100	-	2	Name=XM_003454466.1;Parent=19652034;ID=19652052;Target=XM_003454466.1 705 788 +
LG1	refseq	CDS	15910443	15910505	100	-	2	Name=XM_003454466.1;Parent=19652034;ID=19652053;Target=XM_003454466.1 789 851 +
LG1	refseq	CDS	15910244	15910354	100	-	2	Name=XM_003454466.1;Parent=19652034;ID=19652054;Target=XM_003454466.1 852 962 +
LG1	refseq	mRNA	15918432	15925423	.	+	.	Name=XM_003454473.1;ID=19652351;identity=100.0;coverage=100.0;Note= PREDICTED: Oreochromis niloticus heterogeneous nuclear ribonucleoprotein H-like (LOC100694714), mRNA
LG1	refseq	exon	15918432	15918519	100	+	.	Name=XM_003454473.1;Parent=19652351;ID=19652352;Target=XM_003454473.1 1 88 +
LG1	refseq	exon	15918939	15919094	100	+	.	Name=XM_003454473.1;Parent=19652351;ID=19652353;Target=XM_003454473.1 89 244 +
LG1	refseq	exon	15919788	15919931	100	+	.	Name=XM_003454473.1;Parent=19652351;ID=19652354;Target=XM_003454473.1 245 388 +
LG1	refseq	exon	15921089	15921227	100	+	.	Name=XM_003454473.1;Parent=19652351;ID=19652355;Target=XM_003454473.1 389 527 +
LG1	refseq	exon	15922040	15922239	100	+	.	Name=XM_003454473.1;Parent=19652351;ID=19652356;Target=XM_003454473.1 528 727 +
LG1	refseq	exon	15922409	15922504	100	+	.	Name=XM_003454473.1;Parent=19652351;ID=19652357;Target=XM_003454473.1 728 823 +
LG1	refseq	exon	15923361	15923473	100	+	.	Name=XM_003454473.1;Parent=19652351;ID=19652358;Target=XM_003454473.1 824 936 +
LG1	refseq	exon	15923769	15923904	100	+	.	Name=XM_003454473.1;Parent=19652351;ID=19652359;Target=XM_003454473.1 937 1072 +
LG1	refseq	exon	15924290	15924346	100	+	.	Name=XM_003454473.1;Parent=19652351;ID=19652360;Target=XM_003454473.1 1073 1129 +
LG1	refseq	exon	15924472	15925423	100	+	.	Name=XM_003454473.1;Parent=19652351;ID=19652361;Target=XM_003454473.1 1130 2081 +
LG1	refseq	CDS	15918432	15918519	100	+	0	Name=XM_003454473.1;Parent=19652351;ID=19652362;Target=XM_003454473.1 1 88 +
LG1	refseq	CDS	15918939	15919094	100	+	2	Name=XM_003454473.1;Parent=19652351;ID=19652363;Target=XM_003454473.1 89 244 +
LG1	refseq	CDS	15919788	15919931	100	+	2	Name=XM_003454473.1;Parent=19652351;ID=19652364;Target=XM_003454473.1 245 388 +
LG1	refseq	CDS	15921089	15921227	100	+	2	Name=XM_003454473.1;Parent=19652351;ID=19652365;Target=XM_003454473.1 389 527 +
LG1	refseq	CDS	15922040	15922239	100	+	1	Name=XM_003454473.1;Parent=19652351;ID=19652366;Target=XM_003454473.1 528 727 +
LG1	refseq	CDS	15922409	15922504	100	+	2	Name=XM_003454473.1;Parent=19652351;ID=19652367;Target=XM_003454473.1 728 823 +
LG1	refseq	CDS	15923361	15923473	100	+	2	Name=XM_003454473.1;Parent=19652351;ID=19652368;Target=XM_003454473.1 824 936 +
LG1	refseq	CDS	15923769	15923904	100	+	0	Name=XM_003454473.1;Parent=19652351;ID=19652369;Target=XM_003454473.1 937 1072 +
LG1	refseq	CDS	15924290	15924346	100	+	2	Name=XM_003454473.1;Parent=19652351;ID=19652370;Target=XM_003454473.1 1073 1129 +
LG1	refseq	CDS	15924472	15924546	100	+	2	Name=XM_003454473.1;Parent=19652351;ID=19652371;Target=XM_003454473.1 1130 1204 +
LG1	refseq	mRNA	15949706	15952631	.	-	.	Name=XM_003454474.1;ID=19652573;identity=100.0;coverage=100.0;Note= PREDICTED: Oreochromis niloticus hypothetical protein LOC100694973 (LOC100694973), mRNA
LG1	refseq	exon	15952230	15952631	100	-	.	Name=XM_003454474.1;Parent=19652573;ID=19652574;Target=XM_003454474.1 1 402 +
LG1	refseq	exon	15949706	15950035	100	-	.	Name=XM_003454474.1;Parent=19652573;ID=19652575;Target=XM_003454474.1 403 732 +
LG1	refseq	CDS	15952230	15952586	100	-	0	Name=XM_003454474.1;Parent=19652573;ID=19652576;Target=XM_003454474.1 46 402 +
LG1	refseq	CDS	15949708	15950035	100	-	0	Name=XM_003454474.1;Parent=19652573;ID=19652577;Target=XM_003454474.1 403 730 +
LG1	refseq	mRNA	15928608	15945554	.	-	.	Name=XM_003454482.1;ID=19652915;identity=100.0;coverage=100.0;Note= PREDICTED: Oreochromis niloticus RUN and FYVE domain containing 2 (RUFY2), mRNA
LG1	refseq	exon	15945269	15945554	100	-	.	Name=XM_003454482.1;Parent=19652915;ID=19652916;Target=XM_003454482.1 1 286 +
LG1	refseq	exon	15942744	15942917	100	-	.	Name=XM_003454482.1;Parent=19652915;ID=19652917;Target=XM_003454482.1 287 460 +
LG1	refseq	exon	15942033	15942150	100	-	.	Name=XM_003454482.1;Parent=19652915;ID=19652918;Target=XM_003454482.1 461 578 +
LG1	refseq	exon	15940655	15940756	100	-	.	Name=XM_003454482.1;Parent=19652915;ID=19652919;Target=XM_003454482.1 579 680 +
LG1	refseq	exon	15940415	15940538	100	-	.	Name=XM_003454482.1;Parent=19652915;ID=19652920;Target=XM_003454482.1 681 804 +
LG1	refseq	exon	15939259	15939323	100	-	.	Name=XM_003454482.1;Parent=19652915;ID=19652921;Target=XM_003454482.1 805 869 +
LG1	refseq	exon	15939087	15939152	100	-	.	Name=XM_003454482.1;Parent=19652915;ID=19652922;Target=XM_003454482.1 870 935 +
LG1	refseq	exon	15938614	15938683	100	-	.	Name=XM_003454482.1;Parent=19652915;ID=19652923;Target=XM_003454482.1 936 1005 +
LG1	refseq	exon	15937950	15938051	100	-	.	Name=XM_003454482.1;Parent=19652915;ID=19652924;Target=XM_003454482.1 1006 1107 +
LG1	refseq	exon	15937693	15937809	100	-	.	Name=XM_003454482.1;Parent=19652915;ID=19652925;Target=XM_003454482.1 1108 1224 +
LG1	refseq	exon	15937492	15937584	100	-	.	Name=XM_003454482.1;Parent=19652915;ID=19652926;Target=XM_003454482.1 1225 1317 +
LG1	refseq	exon	15936583	15936657	100	-	.	Name=XM_003454482.1;Parent=19652915;ID=19652927;Target=XM_003454482.1 1318 1392 +
LG1	refseq	exon	15936384	15936481	100	-	.	Name=XM_003454482.1;Parent=19652915;ID=19652928;Target=XM_003454482.1 1393 1490 +
LG1	refseq	exon	15930886	15931005	100	-	.	Name=XM_003454482.1;Parent=19652915;ID=19652929;Target=XM_003454482.1 1491 1610 +
LG1	refseq	exon	15930534	15930663	100	-	.	Name=XM_003454482.1;Parent=19652915;ID=19652930;Target=XM_003454482.1 1611 1740 +
LG1	refseq	exon	15930289	15930383	100	-	.	Name=XM_003454482.1;Parent=19652915;ID=19652931;Target=XM_003454482.1 1741 1835 +
LG1	refseq	exon	15929223	15929271	100	-	.	Name=XM_003454482.1;Parent=19652915;ID=19652932;Target=XM_003454482.1 1836 1884 +
LG1	refseq	exon	15929006	15929086	100	-	.	Name=XM_003454482.1;Parent=19652915;ID=19652933;Target=XM_003454482.1 1885 1965 +
LG1	refseq	exon	15928608	15928766	100	-	.	Name=XM_003454482.1;Parent=19652915;ID=19652934;Target=XM_003454482.1 1966 2124 +
LG1	refseq	CDS	15945269	15945554	100	-	0	Name=XM_003454482.1;Parent=19652915;ID=19652935;Target=XM_003454482.1 1 286 +
LG1	refseq	CDS	15942744	15942917	100	-	2	Name=XM_003454482.1;Parent=19652915;ID=19652936;Target=XM_003454482.1 287 460 +
LG1	refseq	CDS	15942033	15942150	100	-	2	Name=XM_003454482.1;Parent=19652915;ID=19652937;Target=XM_003454482.1 461 578 +
LG1	refseq	CDS	15940655	15940756	100	-	1	Name=XM_003454482.1;Parent=19652915;ID=19652938;Target=XM_003454482.1 579 680 +
LG1	refseq	CDS	15940415	15940538	100	-	1	Name=XM_003454482.1;Parent=19652915;ID=19652939;Target=XM_003454482.1 681 804 +
LG1	refseq	CDS	15939259	15939323	100	-	0	Name=XM_003454482.1;Parent=19652915;ID=19652940;Target=XM_003454482.1 805 869 +
LG1	refseq	CDS	15939087	15939152	100	-	1	Name=XM_003454482.1;Parent=19652915;ID=19652941;Target=XM_003454482.1 870 935 +
LG1	refseq	CDS	15938614	15938683	100	-	1	Name=XM_003454482.1;Parent=19652915;ID=19652942;Target=XM_003454482.1 936 1005 +
LG1	refseq	CDS	15937950	15938051	100	-	0	Name=XM_003454482.1;Parent=19652915;ID=19652943;Target=XM_003454482.1 1006 1107 +
LG1	refseq	CDS	15937693	15937809	100	-	0	Name=XM_003454482.1;Parent=19652915;ID=19652944;Target=XM_003454482.1 1108 1224 +
LG1	refseq	CDS	15937492	15937584	100	-	0	Name=XM_003454482.1;Parent=19652915;ID=19652945;Target=XM_003454482.1 1225 1317 +
LG1	refseq	CDS	15936583	15936657	100	-	0	Name=XM_003454482.1;Parent=19652915;ID=19652946;Target=XM_003454482.1 1318 1392 +
LG1	refseq	CDS	15936384	15936481	100	-	0	Name=XM_003454482.1;Parent=19652915;ID=19652947;Target=XM_003454482.1 1393 1490 +
LG1	refseq	CDS	15930886	15931005	100	-	1	Name=XM_003454482.1;Parent=19652915;ID=19652948;Target=XM_003454482.1 1491 1610 +
LG1	refseq	CDS	15930534	15930663	100	-	1	Name=XM_003454482.1;Parent=19652915;ID=19652949;Target=XM_003454482.1 1611 1740 +
LG1	refseq	CDS	15930289	15930383	100	-	0	Name=XM_003454482.1;Parent=19652915;ID=19652950;Target=XM_003454482.1 1741 1835 +
LG1	refseq	CDS	15929223	15929271	100	-	1	Name=XM_003454482.1;Parent=19652915;ID=19652951;Target=XM_003454482.1 1836 1884 +
LG1	refseq	CDS	15929006	15929086	100	-	0	Name=XM_003454482.1;Parent=19652915;ID=19652952;Target=XM_003454482.1 1885 1965 +
LG1	refseq	CDS	15928625	15928766	100	-	0	Name=XM_003454482.1;Parent=19652915;ID=19652953;Target=XM_003454482.1 1966 2107 +
LG1	refseq	mRNA	16079548	16085724	.	-	.	Name=XM_003454479.1;ID=19652341;identity=100.0;coverage=100.0;Note= PREDICTED: Oreochromis niloticus rho-related GTP-binding protein RhoU-like (LOC100696298), mRNA
LG1	refseq	exon	16085433	16085724	100	-	.	Name=XM_003454479.1;Parent=19652341;ID=19652342;Target=XM_003454479.1 1 292 +
LG1	refseq	exon	16085010	16085068	100	-	.	Name=XM_003454479.1;Parent=19652341;ID=19652343;Target=XM_003454479.1 293 351 +
LG1	refseq	exon	16081614	16081802	100	-	.	Name=XM_003454479.1;Parent=19652341;ID=19652344;Target=XM_003454479.1 352 540 +
LG1	refseq	exon	16079548	16079832	100	-	.	Name=XM_003454479.1;Parent=19652341;ID=19652345;Target=XM_003454479.1 541 825 +
LG1	refseq	CDS	16085433	16085724	100	-	0	Name=XM_003454479.1;Parent=19652341;ID=19652346;Target=XM_003454479.1 1 292 +
LG1	refseq	CDS	16085010	16085068	100	-	2	Name=XM_003454479.1;Parent=19652341;ID=19652347;Target=XM_003454479.1 293 351 +
LG1	refseq	CDS	16081614	16081802	100	-	0	Name=XM_003454479.1;Parent=19652341;ID=19652348;Target=XM_003454479.1 352 540 +
LG1	refseq	CDS	16079550	16079832	100	-	0	Name=XM_003454479.1;Parent=19652341;ID=19652349;Target=XM_003454479.1 541 823 +
LG1	refseq	mRNA	16044681	16055943	.	+	.	Name=XM_003454478.1;ID=19652519;identity=100.0;coverage=100.0;Note= PREDICTED: Oreochromis niloticus protein phosphatase 1G-like (LOC100696032), mRNA
LG1	refseq	exon	16044681	16044791	100	+	.	Name=XM_003454478.1;Parent=19652519;ID=19652520;Target=XM_003454478.1 1 111 +
LG1	refseq	exon	16046069	16046138	100	+	.	Name=XM_003454478.1;Parent=19652519;ID=19652521;Target=XM_003454478.1 112 181 +
LG1	refseq	exon	16046240	16046325	100	+	.	Name=XM_003454478.1;Parent=19652519;ID=19652522;Target=XM_003454478.1 182 267 +
LG1	refseq	exon	16046512	16046641	100	+	.	Name=XM_003454478.1;Parent=19652519;ID=19652523;Target=XM_003454478.1 268 397 +
LG1	refseq	exon	16048939	16049050	100	+	.	Name=XM_003454478.1;Parent=19652519;ID=19652524;Target=XM_003454478.1 398 509 +
LG1	refseq	exon	16049330	16049535	100	+	.	Name=XM_003454478.1;Parent=19652519;ID=19652525;Target=XM_003454478.1 510 715 +
LG1	refseq	exon	16050293	16050468	100	+	.	Name=XM_003454478.1;Parent=19652519;ID=19652526;Target=XM_003454478.1 716 891 +
LG1	refseq	exon	16050555	16050686	100	+	.	Name=XM_003454478.1;Parent=19652519;ID=19652527;Target=XM_003454478.1 892 1023 +
LG1	refseq	exon	16051324	16051426	100	+	.	Name=XM_003454478.1;Parent=19652519;ID=19652528;Target=XM_003454478.1 1024 1126 +
LG1	refseq	exon	16051789	16051920	100	+	.	Name=XM_003454478.1;Parent=19652519;ID=19652529;Target=XM_003454478.1 1127 1258 +
LG1	refseq	exon	16052078	16052207	100	+	.	Name=XM_003454478.1;Parent=19652519;ID=19652530;Target=XM_003454478.1 1259 1388 +
LG1	refseq	exon	16052384	16052483	100	+	.	Name=XM_003454478.1;Parent=19652519;ID=19652531;Target=XM_003454478.1 1389 1488 +
LG1	refseq	exon	16054179	16055943	100	+	.	Name=XM_003454478.1;Parent=19652519;ID=19652532;Target=XM_003454478.1 1489 3253 +
LG1	refseq	CDS	16044681	16044791	100	+	0	Name=XM_003454478.1;Parent=19652519;ID=19652533;Target=XM_003454478.1 1 111 +
LG1	refseq	CDS	16046069	16046138	100	+	0	Name=XM_003454478.1;Parent=19652519;ID=19652534;Target=XM_003454478.1 112 181 +
LG1	refseq	CDS	16046240	16046325	100	+	2	Name=XM_003454478.1;Parent=19652519;ID=19652535;Target=XM_003454478.1 182 267 +
LG1	refseq	CDS	16046512	16046641	100	+	0	Name=XM_003454478.1;Parent=19652519;ID=19652536;Target=XM_003454478.1 268 397 +
LG1	refseq	CDS	16048939	16049050	100	+	2	Name=XM_003454478.1;Parent=19652519;ID=19652537;Target=XM_003454478.1 398 509 +
LG1	refseq	CDS	16049330	16049535	100	+	1	Name=XM_003454478.1;Parent=19652519;ID=19652538;Target=XM_003454478.1 510 715 +
LG1	refseq	CDS	16050293	16050468	100	+	2	Name=XM_003454478.1;Parent=19652519;ID=19652539;Target=XM_003454478.1 716 891 +
LG1	refseq	CDS	16050555	16050686	100	+	0	Name=XM_003454478.1;Parent=19652519;ID=19652540;Target=XM_003454478.1 892 1023 +
LG1	refseq	CDS	16051324	16051426	100	+	0	Name=XM_003454478.1;Parent=19652519;ID=19652541;Target=XM_003454478.1 1024 1126 +
LG1	refseq	CDS	16051789	16051920	100	+	2	Name=XM_003454478.1;Parent=19652519;ID=19652542;Target=XM_003454478.1 1127 1258 +
LG1	refseq	CDS	16052078	16052207	100	+	2	Name=XM_003454478.1;Parent=19652519;ID=19652543;Target=XM_003454478.1 1259 1388 +
LG1	refseq	CDS	16052384	16052483	100	+	1	Name=XM_003454478.1;Parent=19652519;ID=19652544;Target=XM_003454478.1 1389 1488 +
LG1	refseq	CDS	16054179	16054374	100	+	0	Name=XM_003454478.1;Parent=19652519;ID=19652545;Target=XM_003454478.1 1489 1684 +
LG1	refseq	mRNA	16008315	16014587	.	+	.	Name=XM_003454476.1;ID=19652547;identity=98.5;coverage=99.8;Note= PREDICTED: Oreochromis niloticus delta-like protein D-like (LOC100695507), mRNA
LG1	refseq	exon	16008315	16008368	100	+	.	Name=XM_003454476.1;Parent=19652547;ID=19652548;Target=XM_003454476.1 1 54 +
LG1	refseq	exon	16008521	16008814	100	+	.	Name=XM_003454476.1;Parent=19652547;ID=19652549;Target=XM_003454476.1 55 348 +
LG1	refseq	exon	16009606	16009666	100	+	.	Name=XM_003454476.1;Parent=19652547;ID=19652550;Target=XM_003454476.1 349 409 +
LG1	refseq	exon	16010423	16010680	100	+	.	Name=XM_003454476.1;Parent=19652547;ID=19652551;Target=XM_003454476.1 410 667 +
LG1	refseq	exon	16012216	16012276	100	+	.	Name=XM_003454476.1;Parent=19652547;ID=19652552;Target=XM_003454476.1 668 728 +
LG1	refseq	exon	16012381	16012511	100	+	.	Name=XM_003454476.1;Parent=19652547;ID=19652553;Target=XM_003454476.1 729 859 +
LG1	refseq	exon	16012619	16012788	100	+	.	Name=XM_003454476.1;Parent=19652547;ID=19652554;Target=XM_003454476.1 860 1029 +
LG1	refseq	exon	16012877	16013093	100	+	.	Name=XM_003454476.1;Parent=19652547;ID=19652555;Target=XM_003454476.1 1030 1246 +
LG1	refseq	exon	16013200	16013376	100	+	.	Name=XM_003454476.1;Parent=19652547;ID=19652556;Target=XM_003454476.1 1247 1423 +
LG1	refseq	exon	16013474	16014197	95	+	.	Name=XM_003454476.1;Parent=19652547;ID=19652557;Target=XM_003454476.1 1424 2114 +
LG1	refseq	exon	16014330	16014351	100	+	.	Name=XM_003454476.1;Parent=19652547;ID=19652558;Target=XM_003454476.1 2115 2136 +
LG1	refseq	exon	16014511	16014587	100	+	.	Name=XM_003454476.1;Parent=19652547;ID=19652559;Target=XM_003454476.1 2137 2213 +
LG1	refseq	CDS	16008315	16008368	100	+	0	Name=XM_003454476.1;Parent=19652547;ID=19652560;Target=XM_003454476.1 1 54 +
LG1	refseq	CDS	16008521	16008814	100	+	0	Name=XM_003454476.1;Parent=19652547;ID=19652561;Target=XM_003454476.1 55 348 +
LG1	refseq	CDS	16009606	16009666	100	+	0	Name=XM_003454476.1;Parent=19652547;ID=19652562;Target=XM_003454476.1 349 409 +
LG1	refseq	CDS	16010423	16010680	100	+	2	Name=XM_003454476.1;Parent=19652547;ID=19652563;Target=XM_003454476.1 410 667 +
LG1	refseq	CDS	16012216	16012276	100	+	2	Name=XM_003454476.1;Parent=19652547;ID=19652564;Target=XM_003454476.1 668 728 +
LG1	refseq	CDS	16012381	16012511	100	+	1	Name=XM_003454476.1;Parent=19652547;ID=19652565;Target=XM_003454476.1 729 859 +
LG1	refseq	CDS	16012619	16012788	100	+	2	Name=XM_003454476.1;Parent=19652547;ID=19652566;Target=XM_003454476.1 860 1029 +
LG1	refseq	CDS	16012877	16013093	100	+	0	Name=XM_003454476.1;Parent=19652547;ID=19652567;Target=XM_003454476.1 1030 1246 +
LG1	refseq	CDS	16013200	16013376	100	+	2	Name=XM_003454476.1;Parent=19652547;ID=19652568;Target=XM_003454476.1 1247 1423 +
LG1	refseq	CDS	16013474	16014197	95	+	2	Name=XM_003454476.1;Parent=19652547;ID=19652569;Target=XM_003454476.1 1424 2114 +
LG1	refseq	CDS	16014330	16014351	100	+	1	Name=XM_003454476.1;Parent=19652547;ID=19652570;Target=XM_003454476.1 2115 2136 +
LG1	refseq	CDS	16014511	16014586	100	+	0	Name=XM_003454476.1;Parent=19652547;ID=19652571;Target=XM_003454476.1 2137 2212 +
LG1	refseq	mRNA	16088032	16091551	.	+	.	Name=XM_003454480.1;ID=19652705;identity=100.0;coverage=100.0;Note= PREDICTED: Oreochromis niloticus programmed cell death protein 2-like (LOC100696559), mRNA
LG1	refseq	exon	16088032	16088211	100	+	.	Name=XM_003454480.1;Parent=19652705;ID=19652706;Target=XM_003454480.1 1 180 +
LG1	refseq	exon	16088885	16088993	100	+	.	Name=XM_003454480.1;Parent=19652705;ID=19652707;Target=XM_003454480.1 181 289 +
LG1	refseq	exon	16089122	16089178	100	+	.	Name=XM_003454480.1;Parent=19652705;ID=19652708;Target=XM_003454480.1 290 346 +
LG1	refseq	exon	16089914	16090102	100	+	.	Name=XM_003454480.1;Parent=19652705;ID=19652709;Target=XM_003454480.1 347 535 +
LG1	refseq	exon	16090667	16090837	100	+	.	Name=XM_003454480.1;Parent=19652705;ID=19652710;Target=XM_003454480.1 536 706 +
LG1	refseq	exon	16090951	16091081	100	+	.	Name=XM_003454480.1;Parent=19652705;ID=19652711;Target=XM_003454480.1 707 837 +
LG1	refseq	exon	16091159	16091272	100	+	.	Name=XM_003454480.1;Parent=19652705;ID=19652712;Target=XM_003454480.1 838 951 +
LG1	refseq	exon	16091372	16091551	100	+	.	Name=XM_003454480.1;Parent=19652705;ID=19652713;Target=XM_003454480.1 952 1131 +
LG1	refseq	CDS	16088032	16088211	100	+	0	Name=XM_003454480.1;Parent=19652705;ID=19652714;Target=XM_003454480.1 1 180 +
LG1	refseq	CDS	16088885	16088993	100	+	0	Name=XM_003454480.1;Parent=19652705;ID=19652715;Target=XM_003454480.1 181 289 +
LG1	refseq	CDS	16089122	16089178	100	+	2	Name=XM_003454480.1;Parent=19652705;ID=19652716;Target=XM_003454480.1 290 346 +
LG1	refseq	CDS	16089914	16090102	100	+	2	Name=XM_003454480.1;Parent=19652705;ID=19652717;Target=XM_003454480.1 347 535 +
LG1	refseq	CDS	16090667	16090837	100	+	2	Name=XM_003454480.1;Parent=19652705;ID=19652718;Target=XM_003454480.1 536 706 +
LG1	refseq	CDS	16090951	16091081	100	+	2	Name=XM_003454480.1;Parent=19652705;ID=19652719;Target=XM_003454480.1 707 837 +
LG1	refseq	CDS	16091159	16091272	100	+	0	Name=XM_003454480.1;Parent=19652705;ID=19652720;Target=XM_003454480.1 838 951 +
LG1	refseq	CDS	16091372	16091549	100	+	0	Name=XM_003454480.1;Parent=19652705;ID=19652721;Target=XM_003454480.1 952 1129 +
LG1	gap	gap	16129422	16134709	.	.	.	Name=LG1_gap574;ID=521714;Note=5287 bp
LG1	refseq	mRNA	16109718	16120504	.	-	.	Name=XM_003454483.1;ID=19652679;identity=100.0;coverage=100.0;Note= PREDICTED: Oreochromis niloticus PHD finger protein 10-like (LOC100697365), mRNA
LG1	refseq	exon	16120433	16120504	100	-	.	Name=XM_003454483.1;Parent=19652679;ID=19652680;Target=XM_003454483.1 1 72 +
LG1	refseq	exon	16119026	16119132	100	-	.	Name=XM_003454483.1;Parent=19652679;ID=19652681;Target=XM_003454483.1 73 179 +
LG1	refseq	exon	16118604	16118734	100	-	.	Name=XM_003454483.1;Parent=19652679;ID=19652682;Target=XM_003454483.1 180 310 +
LG1	refseq	exon	16118418	16118501	100	-	.	Name=XM_003454483.1;Parent=19652679;ID=19652683;Target=XM_003454483.1 311 394 +
LG1	refseq	exon	16118202	16118326	100	-	.	Name=XM_003454483.1;Parent=19652679;ID=19652684;Target=XM_003454483.1 395 519 +
LG1	refseq	exon	16117926	16118075	100	-	.	Name=XM_003454483.1;Parent=19652679;ID=19652685;Target=XM_003454483.1 520 669 +
LG1	refseq	exon	16117312	16117421	100	-	.	Name=XM_003454483.1;Parent=19652679;ID=19652686;Target=XM_003454483.1 670 779 +
LG1	refseq	exon	16117063	16117210	100	-	.	Name=XM_003454483.1;Parent=19652679;ID=19652687;Target=XM_003454483.1 780 927 +
LG1	refseq	exon	16116277	16116429	100	-	.	Name=XM_003454483.1;Parent=19652679;ID=19652688;Target=XM_003454483.1 928 1080 +
LG1	refseq	exon	16110726	16110834	100	-	.	Name=XM_003454483.1;Parent=19652679;ID=19652689;Target=XM_003454483.1 1081 1189 +
LG1	refseq	exon	16110014	16110202	100	-	.	Name=XM_003454483.1;Parent=19652679;ID=19652690;Target=XM_003454483.1 1190 1378 +
LG1	refseq	exon	16109718	16109815	100	-	.	Name=XM_003454483.1;Parent=19652679;ID=19652691;Target=XM_003454483.1 1379 1476 +
LG1	refseq	CDS	16120433	16120504	100	-	0	Name=XM_003454483.1;Parent=19652679;ID=19652692;Target=XM_003454483.1 1 72 +
LG1	refseq	CDS	16119026	16119132	100	-	0	Name=XM_003454483.1;Parent=19652679;ID=19652693;Target=XM_003454483.1 73 179 +
LG1	refseq	CDS	16118604	16118734	100	-	1	Name=XM_003454483.1;Parent=19652679;ID=19652694;Target=XM_003454483.1 180 310 +
LG1	refseq	CDS	16118418	16118501	100	-	2	Name=XM_003454483.1;Parent=19652679;ID=19652695;Target=XM_003454483.1 311 394 +
LG1	refseq	CDS	16118202	16118326	100	-	2	Name=XM_003454483.1;Parent=19652679;ID=19652696;Target=XM_003454483.1 395 519 +
LG1	refseq	CDS	16117926	16118075	100	-	0	Name=XM_003454483.1;Parent=19652679;ID=19652697;Target=XM_003454483.1 520 669 +
LG1	refseq	CDS	16117312	16117421	100	-	0	Name=XM_003454483.1;Parent=19652679;ID=19652698;Target=XM_003454483.1 670 779 +
LG1	refseq	CDS	16117063	16117210	100	-	1	Name=XM_003454483.1;Parent=19652679;ID=19652699;Target=XM_003454483.1 780 927 +
LG1	refseq	CDS	16116277	16116429	100	-	0	Name=XM_003454483.1;Parent=19652679;ID=19652700;Target=XM_003454483.1 928 1080 +
LG1	refseq	CDS	16110726	16110834	100	-	0	Name=XM_003454483.1;Parent=19652679;ID=19652701;Target=XM_003454483.1 1081 1189 +
LG1	refseq	CDS	16110014	16110202	100	-	2	Name=XM_003454483.1;Parent=19652679;ID=19652702;Target=XM_003454483.1 1190 1378 +
LG1	refseq	CDS	16109720	16109815	100	-	2	Name=XM_003454483.1;Parent=19652679;ID=19652703;Target=XM_003454483.1 1379 1474 +
LG1	refseq	mRNA	16173267	16184223	.	-	.	Name=XM_003454485.1;ID=19652981;identity=100.0;coverage=100.0;Note= PREDICTED: Oreochromis niloticus ATP-binding cassette, sub-family B (MDR%2FTAP), member 10 (ABCB10), mRNA
LG1	refseq	exon	16183986	16184223	100	-	.	Name=XM_003454485.1;Parent=19652981;ID=19652982;Target=XM_003454485.1 1 238 +
LG1	refseq	exon	16182123	16182329	100	-	.	Name=XM_003454485.1;Parent=19652981;ID=19652983;Target=XM_003454485.1 239 445 +
LG1	refseq	exon	16181081	16181283	100	-	.	Name=XM_003454485.1;Parent=19652981;ID=19652984;Target=XM_003454485.1 446 648 +
LG1	refseq	exon	16178236	16178370	100	-	.	Name=XM_003454485.1;Parent=19652981;ID=19652985;Target=XM_003454485.1 649 783 +
LG1	refseq	exon	16177572	16177714	100	-	.	Name=XM_003454485.1;Parent=19652981;ID=19652986;Target=XM_003454485.1 784 926 +
LG1	refseq	exon	16176781	16176920	100	-	.	Name=XM_003454485.1;Parent=19652981;ID=19652987;Target=XM_003454485.1 927 1066 +
LG1	refseq	exon	16176593	16176688	100	-	.	Name=XM_003454485.1;Parent=19652981;ID=19652988;Target=XM_003454485.1 1067 1162 +
LG1	refseq	exon	16175048	16175257	100	-	.	Name=XM_003454485.1;Parent=19652981;ID=19652989;Target=XM_003454485.1 1163 1372 +
LG1	refseq	exon	16174878	16174957	100	-	.	Name=XM_003454485.1;Parent=19652981;ID=19652990;Target=XM_003454485.1 1373 1452 +
LG1	refseq	exon	16174559	16174739	100	-	.	Name=XM_003454485.1;Parent=19652981;ID=19652991;Target=XM_003454485.1 1453 1633 +
LG1	refseq	exon	16173974	16174017	100	-	.	Name=XM_003454485.1;Parent=19652981;ID=19652992;Target=XM_003454485.1 1634 1677 +
LG1	refseq	exon	16173780	16173814	100	-	.	Name=XM_003454485.1;Parent=19652981;ID=19652993;Target=XM_003454485.1 1678 1712 +
LG1	refseq	exon	16173561	16173619	100	-	.	Name=XM_003454485.1;Parent=19652981;ID=19652994;Target=XM_003454485.1 1713 1771 +
LG1	refseq	exon	16173267	16173460	100	-	.	Name=XM_003454485.1;Parent=19652981;ID=19652995;Target=XM_003454485.1 1772 1965 +
LG1	refseq	CDS	16183986	16184223	100	-	0	Name=XM_003454485.1;Parent=19652981;ID=19652996;Target=XM_003454485.1 1 238 +
LG1	refseq	CDS	16182123	16182329	100	-	2	Name=XM_003454485.1;Parent=19652981;ID=19652997;Target=XM_003454485.1 239 445 +
LG1	refseq	CDS	16181081	16181283	100	-	2	Name=XM_003454485.1;Parent=19652981;ID=19652998;Target=XM_003454485.1 446 648 +
LG1	refseq	CDS	16178236	16178370	100	-	0	Name=XM_003454485.1;Parent=19652981;ID=19652999;Target=XM_003454485.1 649 783 +
LG1	refseq	CDS	16177572	16177714	100	-	0	Name=XM_003454485.1;Parent=19652981;ID=19653000;Target=XM_003454485.1 784 926 +
LG1	refseq	CDS	16176781	16176920	100	-	1	Name=XM_003454485.1;Parent=19652981;ID=19653001;Target=XM_003454485.1 927 1066 +
LG1	refseq	CDS	16176593	16176688	100	-	2	Name=XM_003454485.1;Parent=19652981;ID=19653002;Target=XM_003454485.1 1067 1162 +
LG1	refseq	CDS	16175048	16175257	100	-	2	Name=XM_003454485.1;Parent=19652981;ID=19653003;Target=XM_003454485.1 1163 1372 +
LG1	refseq	CDS	16174878	16174957	100	-	2	Name=XM_003454485.1;Parent=19652981;ID=19653004;Target=XM_003454485.1 1373 1452 +
LG1	refseq	CDS	16174559	16174739	100	-	0	Name=XM_003454485.1;Parent=19652981;ID=19653005;Target=XM_003454485.1 1453 1633 +
LG1	refseq	CDS	16173974	16174017	100	-	2	Name=XM_003454485.1;Parent=19652981;ID=19653006;Target=XM_003454485.1 1634 1677 +
LG1	refseq	CDS	16173780	16173814	100	-	0	Name=XM_003454485.1;Parent=19652981;ID=19653007;Target=XM_003454485.1 1678 1712 +
LG1	refseq	CDS	16173561	16173619	100	-	1	Name=XM_003454485.1;Parent=19652981;ID=19653008;Target=XM_003454485.1 1713 1771 +
LG1	refseq	CDS	16173269	16173460	100	-	2	Name=XM_003454485.1;Parent=19652981;ID=19653009;Target=XM_003454485.1 1772 1963 +
LG1	refseq	mRNA	16216684	16279184	.	+	.	Name=XM_003454487.1;ID=19652723;identity=100.0;coverage=100.0;Note= PREDICTED: Oreochromis niloticus UDP-N-acetyl-alpha-D-galactosamine:polypeptide N-acetylgalactosaminyltransferase 2 (GalNAc-T2) (GALNT2), mRNA
LG1	refseq	exon	16216684	16216779	100	+	.	Name=XM_003454487.1;Parent=19652723;ID=19652724;Target=XM_003454487.1 1 96 +
LG1	refseq	exon	16254908	16254995	100	+	.	Name=XM_003454487.1;Parent=19652723;ID=19652725;Target=XM_003454487.1 97 184 +
LG1	refseq	exon	16260762	16260915	100	+	.	Name=XM_003454487.1;Parent=19652723;ID=19652726;Target=XM_003454487.1 185 338 +
LG1	refseq	exon	16263504	16263602	100	+	.	Name=XM_003454487.1;Parent=19652723;ID=19652727;Target=XM_003454487.1 339 437 +
LG1	refseq	exon	16263691	16263758	100	+	.	Name=XM_003454487.1;Parent=19652723;ID=19652728;Target=XM_003454487.1 438 505 +
LG1	refseq	exon	16263856	16263921	100	+	.	Name=XM_003454487.1;Parent=19652723;ID=19652729;Target=XM_003454487.1 506 571 +
LG1	refseq	exon	16264066	16264187	100	+	.	Name=XM_003454487.1;Parent=19652723;ID=19652730;Target=XM_003454487.1 572 693 +
LG1	refseq	exon	16267309	16267396	100	+	.	Name=XM_003454487.1;Parent=19652723;ID=19652731;Target=XM_003454487.1 694 781 +
LG1	refseq	exon	16268497	16268584	100	+	.	Name=XM_003454487.1;Parent=19652723;ID=19652732;Target=XM_003454487.1 782 869 +
LG1	refseq	exon	16268702	16268805	100	+	.	Name=XM_003454487.1;Parent=19652723;ID=19652733;Target=XM_003454487.1 870 973 +
LG1	refseq	exon	16270576	16270702	100	+	.	Name=XM_003454487.1;Parent=19652723;ID=19652734;Target=XM_003454487.1 974 1100 +
LG1	refseq	exon	16274725	16274817	100	+	.	Name=XM_003454487.1;Parent=19652723;ID=19652735;Target=XM_003454487.1 1101 1193 +
LG1	refseq	exon	16275600	16275683	100	+	.	Name=XM_003454487.1;Parent=19652723;ID=19652736;Target=XM_003454487.1 1194 1277 +
LG1	refseq	exon	16276729	16276855	100	+	.	Name=XM_003454487.1;Parent=19652723;ID=19652737;Target=XM_003454487.1 1278 1404 +
LG1	refseq	exon	16278812	16278931	100	+	.	Name=XM_003454487.1;Parent=19652723;ID=19652738;Target=XM_003454487.1 1405 1524 +
LG1	refseq	exon	16279029	16279184	100	+	.	Name=XM_003454487.1;Parent=19652723;ID=19652739;Target=XM_003454487.1 1525 1680 +
LG1	refseq	CDS	16216684	16216779	100	+	0	Name=XM_003454487.1;Parent=19652723;ID=19652740;Target=XM_003454487.1 1 96 +
LG1	refseq	CDS	16254908	16254995	100	+	0	Name=XM_003454487.1;Parent=19652723;ID=19652741;Target=XM_003454487.1 97 184 +
LG1	refseq	CDS	16260762	16260915	100	+	2	Name=XM_003454487.1;Parent=19652723;ID=19652742;Target=XM_003454487.1 185 338 +
LG1	refseq	CDS	16263504	16263602	100	+	1	Name=XM_003454487.1;Parent=19652723;ID=19652743;Target=XM_003454487.1 339 437 +
LG1	refseq	CDS	16263691	16263758	100	+	1	Name=XM_003454487.1;Parent=19652723;ID=19652744;Target=XM_003454487.1 438 505 +
LG1	refseq	CDS	16263856	16263921	100	+	2	Name=XM_003454487.1;Parent=19652723;ID=19652745;Target=XM_003454487.1 506 571 +
LG1	refseq	CDS	16264066	16264187	100	+	2	Name=XM_003454487.1;Parent=19652723;ID=19652746;Target=XM_003454487.1 572 693 +
LG1	refseq	CDS	16267309	16267396	100	+	0	Name=XM_003454487.1;Parent=19652723;ID=19652747;Target=XM_003454487.1 694 781 +
LG1	refseq	CDS	16268497	16268584	100	+	2	Name=XM_003454487.1;Parent=19652723;ID=19652748;Target=XM_003454487.1 782 869 +
LG1	refseq	CDS	16268702	16268805	100	+	1	Name=XM_003454487.1;Parent=19652723;ID=19652749;Target=XM_003454487.1 870 973 +
LG1	refseq	CDS	16270576	16270702	100	+	2	Name=XM_003454487.1;Parent=19652723;ID=19652750;Target=XM_003454487.1 974 1100 +
LG1	refseq	CDS	16274725	16274817	100	+	1	Name=XM_003454487.1;Parent=19652723;ID=19652751;Target=XM_003454487.1 1101 1193 +
LG1	refseq	CDS	16275600	16275683	100	+	1	Name=XM_003454487.1;Parent=19652723;ID=19652752;Target=XM_003454487.1 1194 1277 +
LG1	refseq	CDS	16276729	16276855	100	+	1	Name=XM_003454487.1;Parent=19652723;ID=19652753;Target=XM_003454487.1 1278 1404 +
LG1	refseq	CDS	16278812	16278931	100	+	0	Name=XM_003454487.1;Parent=19652723;ID=19652754;Target=XM_003454487.1 1405 1524 +
LG1	refseq	CDS	16279029	16279182	100	+	0	Name=XM_003454487.1;Parent=19652723;ID=19652755;Target=XM_003454487.1 1525 1678 +
LG1	refseq	mRNA	16289316	16298636	.	+	.	Name=XM_003454488.1;ID=19652955;identity=100.0;coverage=100.0;Note= PREDICTED: Oreochromis niloticus N-lysine methyltransferase SMYD2-A-like (LOC100698697), mRNA
LG1	refseq	exon	16289316	16289488	100	+	.	Name=XM_003454488.1;Parent=19652955;ID=19652956;Target=XM_003454488.1 1 173 +
LG1	refseq	exon	16291010	16291073	100	+	.	Name=XM_003454488.1;Parent=19652955;ID=19652957;Target=XM_003454488.1 174 237 +
LG1	refseq	exon	16291801	16291911	100	+	.	Name=XM_003454488.1;Parent=19652955;ID=19652958;Target=XM_003454488.1 238 348 +
LG1	refseq	exon	16292557	16292617	100	+	.	Name=XM_003454488.1;Parent=19652955;ID=19652959;Target=XM_003454488.1 349 409 +
LG1	refseq	exon	16293845	16293972	100	+	.	Name=XM_003454488.1;Parent=19652955;ID=19652960;Target=XM_003454488.1 410 537 +
LG1	refseq	exon	16294955	16295022	100	+	.	Name=XM_003454488.1;Parent=19652955;ID=19652961;Target=XM_003454488.1 538 605 +
LG1	refseq	exon	16295564	16295666	100	+	.	Name=XM_003454488.1;Parent=19652955;ID=19652962;Target=XM_003454488.1 606 708 +
LG1	refseq	exon	16295758	16295868	100	+	.	Name=XM_003454488.1;Parent=19652955;ID=19652963;Target=XM_003454488.1 709 819 +
LG1	refseq	exon	16296634	16296754	100	+	.	Name=XM_003454488.1;Parent=19652955;ID=19652964;Target=XM_003454488.1 820 940 +
LG1	refseq	exon	16296869	16297043	100	+	.	Name=XM_003454488.1;Parent=19652955;ID=19652965;Target=XM_003454488.1 941 1115 +
LG1	refseq	exon	16297586	16297694	100	+	.	Name=XM_003454488.1;Parent=19652955;ID=19652966;Target=XM_003454488.1 1116 1224 +
LG1	refseq	exon	16298553	16298636	100	+	.	Name=XM_003454488.1;Parent=19652955;ID=19652967;Target=XM_003454488.1 1225 1308 +
LG1	refseq	CDS	16289316	16289488	100	+	0	Name=XM_003454488.1;Parent=19652955;ID=19652968;Target=XM_003454488.1 1 173 +
LG1	refseq	CDS	16291010	16291073	100	+	1	Name=XM_003454488.1;Parent=19652955;ID=19652969;Target=XM_003454488.1 174 237 +
LG1	refseq	CDS	16291801	16291911	100	+	0	Name=XM_003454488.1;Parent=19652955;ID=19652970;Target=XM_003454488.1 238 348 +
LG1	refseq	CDS	16292557	16292617	100	+	0	Name=XM_003454488.1;Parent=19652955;ID=19652971;Target=XM_003454488.1 349 409 +
LG1	refseq	CDS	16293845	16293972	100	+	2	Name=XM_003454488.1;Parent=19652955;ID=19652972;Target=XM_003454488.1 410 537 +
LG1	refseq	CDS	16294955	16295022	100	+	0	Name=XM_003454488.1;Parent=19652955;ID=19652973;Target=XM_003454488.1 538 605 +
LG1	refseq	CDS	16295564	16295666	100	+	1	Name=XM_003454488.1;Parent=19652955;ID=19652974;Target=XM_003454488.1 606 708 +
LG1	refseq	CDS	16295758	16295868	100	+	0	Name=XM_003454488.1;Parent=19652955;ID=19652975;Target=XM_003454488.1 709 819 +
LG1	refseq	CDS	16296634	16296754	100	+	0	Name=XM_003454488.1;Parent=19652955;ID=19652976;Target=XM_003454488.1 820 940 +
LG1	refseq	CDS	16296869	16297043	100	+	2	Name=XM_003454488.1;Parent=19652955;ID=19652977;Target=XM_003454488.1 941 1115 +
LG1	refseq	CDS	16297586	16297694	100	+	1	Name=XM_003454488.1;Parent=19652955;ID=19652978;Target=XM_003454488.1 1116 1224 +
LG1	refseq	CDS	16298553	16298634	100	+	0	Name=XM_003454488.1;Parent=19652955;ID=19652979;Target=XM_003454488.1 1225 1306 +
LG1	refseq	mRNA	16335839	16355704	.	-	.	Name=XM_003454490.1;ID=19653244;identity=100.0;coverage=100.0;Note= PREDICTED: Oreochromis niloticus potassium channel subfamily K member 2-like (LOC100699231), mRNA
LG1	refseq	exon	16355611	16355704	100	-	.	Name=XM_003454490.1;Parent=19653244;ID=19653245;Target=XM_003454490.1 1 94 +
LG1	refseq	exon	16343268	16343374	100	-	.	Name=XM_003454490.1;Parent=19653244;ID=19653246;Target=XM_003454490.1 95 201 +
LG1	refseq	exon	16343029	16343141	100	-	.	Name=XM_003454490.1;Parent=19653244;ID=19653247;Target=XM_003454490.1 202 314 +
LG1	refseq	exon	16341849	16341939	100	-	.	Name=XM_003454490.1;Parent=19653244;ID=19653248;Target=XM_003454490.1 315 405 +
LG1	refseq	exon	16340855	16340972	100	-	.	Name=XM_003454490.1;Parent=19653244;ID=19653249;Target=XM_003454490.1 406 523 +
LG1	refseq	exon	16340130	16340290	100	-	.	Name=XM_003454490.1;Parent=19653244;ID=19653250;Target=XM_003454490.1 524 684 +
LG1	refseq	exon	16338027	16338213	100	-	.	Name=XM_003454490.1;Parent=19653244;ID=19653251;Target=XM_003454490.1 685 871 +
LG1	refseq	exon	16337746	16337885	100	-	.	Name=XM_003454490.1;Parent=19653244;ID=19653252;Target=XM_003454490.1 872 1011 +
LG1	refseq	exon	16335839	16336174	100	-	.	Name=XM_003454490.1;Parent=19653244;ID=19653253;Target=XM_003454490.1 1012 1347 +
LG1	refseq	CDS	16355611	16355704	100	-	0	Name=XM_003454490.1;Parent=19653244;ID=19653254;Target=XM_003454490.1 1 94 +
LG1	refseq	CDS	16343268	16343374	100	-	2	Name=XM_003454490.1;Parent=19653244;ID=19653255;Target=XM_003454490.1 95 201 +
LG1	refseq	CDS	16343029	16343141	100	-	0	Name=XM_003454490.1;Parent=19653244;ID=19653256;Target=XM_003454490.1 202 314 +
LG1	refseq	CDS	16341849	16341939	100	-	1	Name=XM_003454490.1;Parent=19653244;ID=19653257;Target=XM_003454490.1 315 405 +
LG1	refseq	CDS	16340855	16340972	100	-	0	Name=XM_003454490.1;Parent=19653244;ID=19653258;Target=XM_003454490.1 406 523 +
LG1	refseq	CDS	16340130	16340290	100	-	2	Name=XM_003454490.1;Parent=19653244;ID=19653259;Target=XM_003454490.1 524 684 +
LG1	refseq	CDS	16338027	16338213	100	-	0	Name=XM_003454490.1;Parent=19653244;ID=19653260;Target=XM_003454490.1 685 871 +
LG1	refseq	CDS	16337746	16337885	100	-	2	Name=XM_003454490.1;Parent=19653244;ID=19653261;Target=XM_003454490.1 872 1011 +
LG1	refseq	CDS	16335841	16336174	100	-	0	Name=XM_003454490.1;Parent=19653244;ID=19653262;Target=XM_003454490.1 1012 1345 +
LG1	refseq	mRNA	16378332	16386293	.	-	.	Name=XM_003454492.1;ID=19653264;identity=98.0;coverage=100.0;Note= PREDICTED: Oreochromis niloticus ADP-dependent glucokinase-like (LOC100699774), mRNA
LG1	refseq	exon	16386098	16386293	100	-	.	Name=XM_003454492.1;Parent=19653264;ID=19653265;Target=XM_003454492.1 1 196 +
LG1	refseq	exon	16382598	16382757	100	-	.	Name=XM_003454492.1;Parent=19653264;ID=19653266;Target=XM_003454492.1 197 356 +
LG1	refseq	exon	16381025	16381215	100	-	.	Name=XM_003454492.1;Parent=19653264;ID=19653267;Target=XM_003454492.1 357 547 +
LG1	refseq	exon	16380839	16380935	100	-	.	Name=XM_003454492.1;Parent=19653264;ID=19653268;Target=XM_003454492.1 548 644 +
LG1	refseq	exon	16380603	16380739	100	-	.	Name=XM_003454492.1;Parent=19653264;ID=19653269;Target=XM_003454492.1 645 781 +
LG1	refseq	exon	16379393	16379529	100	-	.	Name=XM_003454492.1;Parent=19653264;ID=19653270;Target=XM_003454492.1 782 918 +
LG1	refseq	exon	16378332	16378895	94	-	.	Name=XM_003454492.1;Parent=19653264;ID=19653271;Target=XM_003454492.1 919 1452 +
LG1	refseq	CDS	16386098	16386293	100	-	0	Name=XM_003454492.1;Parent=19653264;ID=19653272;Target=XM_003454492.1 1 196 +
LG1	refseq	CDS	16382598	16382757	100	-	2	Name=XM_003454492.1;Parent=19653264;ID=19653273;Target=XM_003454492.1 197 356 +
LG1	refseq	CDS	16381025	16381215	100	-	1	Name=XM_003454492.1;Parent=19653264;ID=19653274;Target=XM_003454492.1 357 547 +
LG1	refseq	CDS	16380839	16380935	100	-	2	Name=XM_003454492.1;Parent=19653264;ID=19653275;Target=XM_003454492.1 548 644 +
LG1	refseq	CDS	16380603	16380739	100	-	1	Name=XM_003454492.1;Parent=19653264;ID=19653276;Target=XM_003454492.1 645 781 +
LG1	refseq	CDS	16379393	16379529	100	-	2	Name=XM_003454492.1;Parent=19653264;ID=19653277;Target=XM_003454492.1 782 918 +
LG1	refseq	CDS	16378334	16378895	94	-	0	Name=XM_003454492.1;Parent=19653264;ID=19653278;Target=XM_003454492.1 919 1450 +
LG1	refseq	mRNA	16303240	16322942	.	+	.	Name=XM_003454489.1;ID=19653346;identity=100.0;coverage=100.0;Note= PREDICTED: Oreochromis niloticus centromere protein F, 350%2F400kDa (mitosin) (CENPF), mRNA
LG1	refseq	exon	16303240	16303401	100	+	.	Name=XM_003454489.1;Parent=19653346;ID=19653347;Target=XM_003454489.1 1 162 +
LG1	refseq	exon	16303543	16303668	100	+	.	Name=XM_003454489.1;Parent=19653346;ID=19653348;Target=XM_003454489.1 163 288 +
LG1	refseq	exon	16304028	16304098	100	+	.	Name=XM_003454489.1;Parent=19653346;ID=19653349;Target=XM_003454489.1 289 359 +
LG1	refseq	exon	16304199	16304335	100	+	.	Name=XM_003454489.1;Parent=19653346;ID=19653350;Target=XM_003454489.1 360 496 +
LG1	refseq	exon	16304646	16304737	100	+	.	Name=XM_003454489.1;Parent=19653346;ID=19653351;Target=XM_003454489.1 497 588 +
LG1	refseq	exon	16304818	16305091	100	+	.	Name=XM_003454489.1;Parent=19653346;ID=19653352;Target=XM_003454489.1 589 862 +
LG1	refseq	exon	16305194	16305396	100	+	.	Name=XM_003454489.1;Parent=19653346;ID=19653353;Target=XM_003454489.1 863 1065 +
LG1	refseq	exon	16305502	16305609	100	+	.	Name=XM_003454489.1;Parent=19653346;ID=19653354;Target=XM_003454489.1 1066 1173 +
LG1	refseq	exon	16305714	16305842	100	+	.	Name=XM_003454489.1;Parent=19653346;ID=19653355;Target=XM_003454489.1 1174 1302 +
LG1	refseq	exon	16306188	16306310	100	+	.	Name=XM_003454489.1;Parent=19653346;ID=19653356;Target=XM_003454489.1 1303 1425 +
LG1	refseq	exon	16306425	16306560	100	+	.	Name=XM_003454489.1;Parent=19653346;ID=19653357;Target=XM_003454489.1 1426 1561 +
LG1	refseq	exon	16306658	16306787	100	+	.	Name=XM_003454489.1;Parent=19653346;ID=19653358;Target=XM_003454489.1 1562 1691 +
LG1	refseq	exon	16306879	16307158	100	+	.	Name=XM_003454489.1;Parent=19653346;ID=19653359;Target=XM_003454489.1 1692 1971 +
LG1	refseq	exon	16307382	16307588	100	+	.	Name=XM_003454489.1;Parent=19653346;ID=19653360;Target=XM_003454489.1 1972 2178 +
LG1	refseq	exon	16307989	16308197	100	+	.	Name=XM_003454489.1;Parent=19653346;ID=19653361;Target=XM_003454489.1 2179 2387 +
LG1	refseq	exon	16308682	16308811	100	+	.	Name=XM_003454489.1;Parent=19653346;ID=19653362;Target=XM_003454489.1 2388 2517 +
LG1	refseq	exon	16309311	16309589	100	+	.	Name=XM_003454489.1;Parent=19653346;ID=19653363;Target=XM_003454489.1 2518 2796 +
LG1	refseq	exon	16309717	16310304	100	+	.	Name=XM_003454489.1;Parent=19653346;ID=19653364;Target=XM_003454489.1 2797 3384 +
LG1	refseq	exon	16310454	16310627	100	+	.	Name=XM_003454489.1;Parent=19653346;ID=19653365;Target=XM_003454489.1 3385 3558 +
LG1	refseq	exon	16310711	16311648	100	+	.	Name=XM_003454489.1;Parent=19653346;ID=19653366;Target=XM_003454489.1 3559 4496 +
LG1	refseq	exon	16312266	16312535	100	+	.	Name=XM_003454489.1;Parent=19653346;ID=19653367;Target=XM_003454489.1 4497 4766 +
LG1	refseq	exon	16313390	16313586	100	+	.	Name=XM_003454489.1;Parent=19653346;ID=19653368;Target=XM_003454489.1 4767 4963 +
LG1	refseq	exon	16313682	16313808	100	+	.	Name=XM_003454489.1;Parent=19653346;ID=19653369;Target=XM_003454489.1 4964 5090 +
LG1	refseq	exon	16313897	16314035	100	+	.	Name=XM_003454489.1;Parent=19653346;ID=19653370;Target=XM_003454489.1 5091 5229 +
LG1	refseq	exon	16314212	16314323	100	+	.	Name=XM_003454489.1;Parent=19653346;ID=19653371;Target=XM_003454489.1 5230 5341 +
LG1	refseq	exon	16314521	16314774	100	+	.	Name=XM_003454489.1;Parent=19653346;ID=19653372;Target=XM_003454489.1 5342 5595 +
LG1	refseq	exon	16314853	16314961	100	+	.	Name=XM_003454489.1;Parent=19653346;ID=19653373;Target=XM_003454489.1 5596 5704 +
LG1	refseq	exon	16315125	16315330	100	+	.	Name=XM_003454489.1;Parent=19653346;ID=19653374;Target=XM_003454489.1 5705 5910 +
LG1	refseq	exon	16315600	16315818	100	+	.	Name=XM_003454489.1;Parent=19653346;ID=19653375;Target=XM_003454489.1 5911 6129 +
LG1	refseq	exon	16316155	16316298	100	+	.	Name=XM_003454489.1;Parent=19653346;ID=19653376;Target=XM_003454489.1 6130 6273 +
LG1	refseq	exon	16316444	16316633	100	+	.	Name=XM_003454489.1;Parent=19653346;ID=19653377;Target=XM_003454489.1 6274 6463 +
LG1	refseq	exon	16316736	16316833	100	+	.	Name=XM_003454489.1;Parent=19653346;ID=19653378;Target=XM_003454489.1 6464 6561 +
LG1	refseq	exon	16316921	16316962	100	+	.	Name=XM_003454489.1;Parent=19653346;ID=19653379;Target=XM_003454489.1 6562 6603 +
LG1	refseq	exon	16317102	16318001	100	+	.	Name=XM_003454489.1;Parent=19653346;ID=19653380;Target=XM_003454489.1 6604 7503 +
LG1	refseq	exon	16319860	16319989	100	+	.	Name=XM_003454489.1;Parent=19653346;ID=19653381;Target=XM_003454489.1 7504 7633 +
LG1	refseq	exon	16320493	16321197	100	+	.	Name=XM_003454489.1;Parent=19653346;ID=19653382;Target=XM_003454489.1 7634 8338 +
LG1	refseq	exon	16321407	16321516	100	+	.	Name=XM_003454489.1;Parent=19653346;ID=19653383;Target=XM_003454489.1 8339 8448 +
LG1	refseq	exon	16322820	16322942	100	+	.	Name=XM_003454489.1;Parent=19653346;ID=19653384;Target=XM_003454489.1 8449 8571 +
LG1	refseq	CDS	16303240	16303401	100	+	0	Name=XM_003454489.1;Parent=19653346;ID=19653385;Target=XM_003454489.1 1 162 +
LG1	refseq	CDS	16303543	16303668	100	+	0	Name=XM_003454489.1;Parent=19653346;ID=19653386;Target=XM_003454489.1 163 288 +
LG1	refseq	CDS	16304028	16304098	100	+	0	Name=XM_003454489.1;Parent=19653346;ID=19653387;Target=XM_003454489.1 289 359 +
LG1	refseq	CDS	16304199	16304335	100	+	1	Name=XM_003454489.1;Parent=19653346;ID=19653388;Target=XM_003454489.1 360 496 +
LG1	refseq	CDS	16304646	16304737	100	+	2	Name=XM_003454489.1;Parent=19653346;ID=19653389;Target=XM_003454489.1 497 588 +
LG1	refseq	CDS	16304818	16305091	100	+	0	Name=XM_003454489.1;Parent=19653346;ID=19653390;Target=XM_003454489.1 589 862 +
LG1	refseq	CDS	16305194	16305396	100	+	2	Name=XM_003454489.1;Parent=19653346;ID=19653391;Target=XM_003454489.1 863 1065 +
LG1	refseq	CDS	16305502	16305609	100	+	0	Name=XM_003454489.1;Parent=19653346;ID=19653392;Target=XM_003454489.1 1066 1173 +
LG1	refseq	CDS	16305714	16305842	100	+	0	Name=XM_003454489.1;Parent=19653346;ID=19653393;Target=XM_003454489.1 1174 1302 +
LG1	refseq	CDS	16306188	16306310	100	+	0	Name=XM_003454489.1;Parent=19653346;ID=19653394;Target=XM_003454489.1 1303 1425 +
LG1	refseq	CDS	16306425	16306560	100	+	0	Name=XM_003454489.1;Parent=19653346;ID=19653395;Target=XM_003454489.1 1426 1561 +
LG1	refseq	CDS	16306658	16306787	100	+	2	Name=XM_003454489.1;Parent=19653346;ID=19653396;Target=XM_003454489.1 1562 1691 +
LG1	refseq	CDS	16306879	16307158	100	+	1	Name=XM_003454489.1;Parent=19653346;ID=19653397;Target=XM_003454489.1 1692 1971 +
LG1	refseq	CDS	16307382	16307588	100	+	0	Name=XM_003454489.1;Parent=19653346;ID=19653398;Target=XM_003454489.1 1972 2178 +
LG1	refseq	CDS	16307989	16308197	100	+	0	Name=XM_003454489.1;Parent=19653346;ID=19653399;Target=XM_003454489.1 2179 2387 +
LG1	refseq	CDS	16308682	16308811	100	+	1	Name=XM_003454489.1;Parent=19653346;ID=19653400;Target=XM_003454489.1 2388 2517 +
LG1	refseq	CDS	16309311	16309589	100	+	0	Name=XM_003454489.1;Parent=19653346;ID=19653401;Target=XM_003454489.1 2518 2796 +
LG1	refseq	CDS	16309717	16310304	100	+	0	Name=XM_003454489.1;Parent=19653346;ID=19653402;Target=XM_003454489.1 2797 3384 +
LG1	refseq	CDS	16310454	16310627	100	+	0	Name=XM_003454489.1;Parent=19653346;ID=19653403;Target=XM_003454489.1 3385 3558 +
LG1	refseq	CDS	16310711	16311648	100	+	0	Name=XM_003454489.1;Parent=19653346;ID=19653404;Target=XM_003454489.1 3559 4496 +
LG1	refseq	CDS	16312266	16312535	100	+	1	Name=XM_003454489.1;Parent=19653346;ID=19653405;Target=XM_003454489.1 4497 4766 +
LG1	refseq	CDS	16313390	16313586	100	+	1	Name=XM_003454489.1;Parent=19653346;ID=19653406;Target=XM_003454489.1 4767 4963 +
LG1	refseq	CDS	16313682	16313808	100	+	2	Name=XM_003454489.1;Parent=19653346;ID=19653407;Target=XM_003454489.1 4964 5090 +
LG1	refseq	CDS	16313897	16314035	100	+	1	Name=XM_003454489.1;Parent=19653346;ID=19653408;Target=XM_003454489.1 5091 5229 +
LG1	refseq	CDS	16314212	16314323	100	+	0	Name=XM_003454489.1;Parent=19653346;ID=19653409;Target=XM_003454489.1 5230 5341 +
LG1	refseq	CDS	16314521	16314774	100	+	2	Name=XM_003454489.1;Parent=19653346;ID=19653410;Target=XM_003454489.1 5342 5595 +
LG1	refseq	CDS	16314853	16314961	100	+	0	Name=XM_003454489.1;Parent=19653346;ID=19653411;Target=XM_003454489.1 5596 5704 +
LG1	refseq	CDS	16315125	16315330	100	+	2	Name=XM_003454489.1;Parent=19653346;ID=19653412;Target=XM_003454489.1 5705 5910 +
LG1	refseq	CDS	16315600	16315818	100	+	0	Name=XM_003454489.1;Parent=19653346;ID=19653413;Target=XM_003454489.1 5911 6129 +
LG1	refseq	CDS	16316155	16316298	100	+	0	Name=XM_003454489.1;Parent=19653346;ID=19653414;Target=XM_003454489.1 6130 6273 +
LG1	refseq	CDS	16316444	16316633	100	+	0	Name=XM_003454489.1;Parent=19653346;ID=19653415;Target=XM_003454489.1 6274 6463 +
LG1	refseq	CDS	16316736	16316833	100	+	2	Name=XM_003454489.1;Parent=19653346;ID=19653416;Target=XM_003454489.1 6464 6561 +
LG1	refseq	CDS	16316921	16316962	100	+	0	Name=XM_003454489.1;Parent=19653346;ID=19653417;Target=XM_003454489.1 6562 6603 +
LG1	refseq	CDS	16317102	16318001	100	+	0	Name=XM_003454489.1;Parent=19653346;ID=19653418;Target=XM_003454489.1 6604 7503 +
LG1	refseq	CDS	16319860	16319989	100	+	0	Name=XM_003454489.1;Parent=19653346;ID=19653419;Target=XM_003454489.1 7504 7633 +
LG1	refseq	CDS	16320493	16321197	100	+	2	Name=XM_003454489.1;Parent=19653346;ID=19653420;Target=XM_003454489.1 7634 8338 +
LG1	refseq	CDS	16321407	16321516	100	+	2	Name=XM_003454489.1;Parent=19653346;ID=19653421;Target=XM_003454489.1 8339 8448 +
LG1	refseq	CDS	16322820	16322940	100	+	0	Name=XM_003454489.1;Parent=19653346;ID=19653422;Target=XM_003454489.1 8449 8569 +
LG1	refseq	mRNA	16369805	16374673	.	+	.	Name=XM_003454520.1;ID=19653935;identity=100.0;coverage=100.0;Note= PREDICTED: Oreochromis niloticus EF-hand calcium-binding domain-containing protein 2-like (LOC100707572), mRNA
LG1	refseq	exon	16369805	16369856	100	+	.	Name=XM_003454520.1;Parent=19653935;ID=19653936;Target=XM_003454520.1 1 52 +
LG1	refseq	exon	16370052	16370142	100	+	.	Name=XM_003454520.1;Parent=19653935;ID=19653937;Target=XM_003454520.1 53 143 +
LG1	refseq	exon	16372225	16372297	100	+	.	Name=XM_003454520.1;Parent=19653935;ID=19653938;Target=XM_003454520.1 144 216 +
LG1	refseq	exon	16372508	16372584	100	+	.	Name=XM_003454520.1;Parent=19653935;ID=19653939;Target=XM_003454520.1 217 293 +
LG1	refseq	exon	16373065	16373107	100	+	.	Name=XM_003454520.1;Parent=19653935;ID=19653940;Target=XM_003454520.1 294 336 +
LG1	refseq	exon	16373229	16373295	100	+	.	Name=XM_003454520.1;Parent=19653935;ID=19653941;Target=XM_003454520.1 337 403 +
LG1	refseq	exon	16374268	16374673	100	+	.	Name=XM_003454520.1;Parent=19653935;ID=19653942;Target=XM_003454520.1 404 809 +
LG1	refseq	CDS	16369805	16369856	100	+	0	Name=XM_003454520.1;Parent=19653935;ID=19653943;Target=XM_003454520.1 1 52 +
LG1	refseq	CDS	16370052	16370142	100	+	2	Name=XM_003454520.1;Parent=19653935;ID=19653944;Target=XM_003454520.1 53 143 +
LG1	refseq	CDS	16372225	16372297	100	+	1	Name=XM_003454520.1;Parent=19653935;ID=19653945;Target=XM_003454520.1 144 216 +
LG1	refseq	CDS	16372508	16372584	100	+	0	Name=XM_003454520.1;Parent=19653935;ID=19653946;Target=XM_003454520.1 217 293 +
LG1	refseq	CDS	16373065	16373107	100	+	1	Name=XM_003454520.1;Parent=19653935;ID=19653947;Target=XM_003454520.1 294 336 +
LG1	refseq	CDS	16373229	16373295	100	+	0	Name=XM_003454520.1;Parent=19653935;ID=19653948;Target=XM_003454520.1 337 403 +
LG1	refseq	CDS	16374268	16374384	100	+	2	Name=XM_003454520.1;Parent=19653935;ID=19653949;Target=XM_003454520.1 404 520 +
LG1	refseq	mRNA	16387735	16396021	.	-	.	Name=XM_003454521.1;ID=19653951;identity=100.0;coverage=100.0;Note= PREDICTED: Oreochromis niloticus cathepsin B-like (LOC100707845), mRNA
LG1	refseq	exon	16395873	16396021	100	-	.	Name=XM_003454521.1;Parent=19653951;ID=19653952;Target=XM_003454521.1 1 149 +
LG1	refseq	exon	16392537	16392664	100	-	.	Name=XM_003454521.1;Parent=19653951;ID=19653953;Target=XM_003454521.1 150 277 +
LG1	refseq	exon	16392369	16392454	100	-	.	Name=XM_003454521.1;Parent=19653951;ID=19653954;Target=XM_003454521.1 278 363 +
LG1	refseq	exon	16391174	16391288	100	-	.	Name=XM_003454521.1;Parent=19653951;ID=19653955;Target=XM_003454521.1 364 478 +
LG1	refseq	exon	16390848	16390963	100	-	.	Name=XM_003454521.1;Parent=19653951;ID=19653956;Target=XM_003454521.1 479 594 +
LG1	refseq	exon	16390493	16390578	100	-	.	Name=XM_003454521.1;Parent=19653951;ID=19653957;Target=XM_003454521.1 595 680 +
LG1	refseq	exon	16390262	16390408	100	-	.	Name=XM_003454521.1;Parent=19653951;ID=19653958;Target=XM_003454521.1 681 827 +
LG1	refseq	exon	16389831	16389947	100	-	.	Name=XM_003454521.1;Parent=19653951;ID=19653959;Target=XM_003454521.1 828 944 +
LG1	refseq	exon	16389187	16389315	100	-	.	Name=XM_003454521.1;Parent=19653951;ID=19653960;Target=XM_003454521.1 945 1073 +
LG1	refseq	exon	16388550	16388631	100	-	.	Name=XM_003454521.1;Parent=19653951;ID=19653961;Target=XM_003454521.1 1074 1155 +
LG1	refseq	exon	16387735	16388289	100	-	.	Name=XM_003454521.1;Parent=19653951;ID=19653962;Target=XM_003454521.1 1156 1710 +
LG1	refseq	CDS	16392537	16392659	100	-	0	Name=XM_003454521.1;Parent=19653951;ID=19653963;Target=XM_003454521.1 155 277 +
LG1	refseq	CDS	16392369	16392454	100	-	0	Name=XM_003454521.1;Parent=19653951;ID=19653964;Target=XM_003454521.1 278 363 +
LG1	refseq	CDS	16391174	16391288	100	-	1	Name=XM_003454521.1;Parent=19653951;ID=19653965;Target=XM_003454521.1 364 478 +
LG1	refseq	CDS	16390848	16390963	100	-	0	Name=XM_003454521.1;Parent=19653951;ID=19653966;Target=XM_003454521.1 479 594 +
LG1	refseq	CDS	16390493	16390578	100	-	1	Name=XM_003454521.1;Parent=19653951;ID=19653967;Target=XM_003454521.1 595 680 +
LG1	refseq	CDS	16390262	16390408	100	-	2	Name=XM_003454521.1;Parent=19653951;ID=19653968;Target=XM_003454521.1 681 827 +
LG1	refseq	CDS	16389831	16389947	100	-	2	Name=XM_003454521.1;Parent=19653951;ID=19653969;Target=XM_003454521.1 828 944 +
LG1	refseq	CDS	16389187	16389315	100	-	2	Name=XM_003454521.1;Parent=19653951;ID=19653970;Target=XM_003454521.1 945 1073 +
LG1	refseq	CDS	16388560	16388631	100	-	2	Name=XM_003454521.1;Parent=19653951;ID=19653971;Target=XM_003454521.1 1074 1145 +
LG1	refseq	mRNA	13897321	13901657	.	+	.	Name=XM_003442242.1;ID=19370392;identity=100.0;coverage=100.0;Note= PREDICTED: Oreochromis niloticus DNA replication complex GINS protein PSF2-like (LOC100703421), mRNA
LG1	refseq	exon	13897321	13897501	100	+	.	Name=XM_003442242.1;Parent=19370392;ID=19370393;Target=XM_003442242.1 1 181 +
LG1	refseq	exon	13898728	13898842	100	+	.	Name=XM_003442242.1;Parent=19370392;ID=19370394;Target=XM_003442242.1 182 296 +
LG1	refseq	exon	13899415	13899514	100	+	.	Name=XM_003442242.1;Parent=19370392;ID=19370395;Target=XM_003442242.1 297 396 +
LG1	refseq	exon	13899624	13899750	100	+	.	Name=XM_003442242.1;Parent=19370392;ID=19370396;Target=XM_003442242.1 397 523 +
LG1	refseq	exon	13901070	13901657	100	+	.	Name=XM_003442242.1;Parent=19370392;ID=19370397;Target=XM_003442242.1 524 1111 +
LG1	refseq	CDS	13897321	13897501	100	+	1	Name=XM_003442242.1;Parent=19370392;ID=19370398;Target=XM_003442242.1 1 181 +
LG1	refseq	CDS	13898728	13898842	100	+	0	Name=XM_003442242.1;Parent=19370392;ID=19370399;Target=XM_003442242.1 182 296 +
LG1	refseq	CDS	13899415	13899514	100	+	2	Name=XM_003442242.1;Parent=19370392;ID=19370400;Target=XM_003442242.1 297 396 +
LG1	refseq	CDS	13899624	13899750	100	+	1	Name=XM_003442242.1;Parent=19370392;ID=19370401;Target=XM_003442242.1 397 523 +
LG1	refseq	CDS	13901070	13901163	100	+	0	Name=XM_003442242.1;Parent=19370392;ID=19370402;Target=XM_003442242.1 524 617 +
LG1	refseq	mRNA	15696504	15702761	.	-	.	Name=XM_003442225.1;ID=19369517;identity=100.0;coverage=100.0;Note= PREDICTED: Oreochromis niloticus hypothetical protein LOC100699007, transcript variant 2 (LOC100699007), mRNA
LG1	refseq	exon	15702606	15702761	100	-	.	Name=XM_003442225.1;Parent=19369517;ID=19369518;Target=XM_003442225.1 1 156 +
LG1	refseq	exon	15700875	15701016	100	-	.	Name=XM_003442225.1;Parent=19369517;ID=19369519;Target=XM_003442225.1 157 298 +
LG1	refseq	exon	15697375	15697571	100	-	.	Name=XM_003442225.1;Parent=19369517;ID=19369520;Target=XM_003442225.1 299 495 +
LG1	refseq	exon	15696504	15697224	100	-	.	Name=XM_003442225.1;Parent=19369517;ID=19369521;Target=XM_003442225.1 496 1216 +
LG1	refseq	CDS	15702606	15702761	100	-	2	Name=XM_003442225.1;Parent=19369517;ID=19369522;Target=XM_003442225.1 1 156 +
LG1	refseq	CDS	15700875	15701016	100	-	2	Name=XM_003442225.1;Parent=19369517;ID=19369523;Target=XM_003442225.1 157 298 +
LG1	refseq	CDS	15697375	15697571	100	-	1	Name=XM_003442225.1;Parent=19369517;ID=19369524;Target=XM_003442225.1 299 495 +
LG1	refseq	CDS	15697132	15697224	100	-	2	Name=XM_003442225.1;Parent=19369517;ID=19369525;Target=XM_003442225.1 496 588 +
LG1	refseq	mRNA	15073192	15101010	.	+	.	Name=XM_003442309.1;ID=19372552;identity=98.7;coverage=100.0;Note= PREDICTED: Oreochromis niloticus myomesin-2-like (LOC100698303), mRNA
LG1	refseq	exon	15073192	15073274	100	+	.	Name=XM_003442309.1;Parent=19372552;ID=19372553;Target=XM_003442309.1 1 83 +
LG1	refseq	exon	15074937	15074994	100	+	.	Name=XM_003442309.1;Parent=19372552;ID=19372554;Target=XM_003442309.1 84 141 +
LG1	refseq	exon	15075138	15075292	100	+	.	Name=XM_003442309.1;Parent=19372552;ID=19372555;Target=XM_003442309.1 142 296 +
LG1	refseq	exon	15076726	15076812	100	+	.	Name=XM_003442309.1;Parent=19372552;ID=19372556;Target=XM_003442309.1 297 383 +
LG1	refseq	exon	15079199	15079287	100	+	.	Name=XM_003442309.1;Parent=19372552;ID=19372557;Target=XM_003442309.1 384 472 +
LG1	refseq	exon	15080896	15080946	100	+	.	Name=XM_003442309.1;Parent=19372552;ID=19372558;Target=XM_003442309.1 473 523 +
LG1	refseq	exon	15081145	15081309	100	+	.	Name=XM_003442309.1;Parent=19372552;ID=19372559;Target=XM_003442309.1 524 688 +
LG1	refseq	exon	15081713	15081874	100	+	.	Name=XM_003442309.1;Parent=19372552;ID=19372560;Target=XM_003442309.1 689 850 +
LG1	refseq	exon	15082083	15082224	100	+	.	Name=XM_003442309.1;Parent=19372552;ID=19372561;Target=XM_003442309.1 851 992 +
LG1	refseq	exon	15082448	15082647	100	+	.	Name=XM_003442309.1;Parent=19372552;ID=19372562;Target=XM_003442309.1 993 1192 +
LG1	refseq	exon	15083038	15083091	100	+	.	Name=XM_003442309.1;Parent=19372552;ID=19372563;Target=XM_003442309.1 1193 1246 +
LG1	refseq	exon	15083330	15083457	100	+	.	Name=XM_003442309.1;Parent=19372552;ID=19372564;Target=XM_003442309.1 1247 1374 +
LG1	refseq	exon	15083693	15083876	100	+	.	Name=XM_003442309.1;Parent=19372552;ID=19372565;Target=XM_003442309.1 1375 1558 +
LG1	refseq	exon	15084242	15084416	100	+	.	Name=XM_003442309.1;Parent=19372552;ID=19372566;Target=XM_003442309.1 1559 1733 +
LG1	refseq	exon	15084517	15084638	100	+	.	Name=XM_003442309.1;Parent=19372552;ID=19372567;Target=XM_003442309.1 1734 1855 +
LG1	refseq	exon	15084742	15084929	100	+	.	Name=XM_003442309.1;Parent=19372552;ID=19372568;Target=XM_003442309.1 1856 2043 +
LG1	refseq	exon	15085141	15085267	100	+	.	Name=XM_003442309.1;Parent=19372552;ID=19372569;Target=XM_003442309.1 2044 2170 +
LG1	refseq	exon	15085391	15085569	100	+	.	Name=XM_003442309.1;Parent=19372552;ID=19372570;Target=XM_003442309.1 2171 2349 +
LG1	refseq	exon	15086384	15086498	100	+	.	Name=XM_003442309.1;Parent=19372552;ID=19372571;Target=XM_003442309.1 2350 2464 +
LG1	refseq	exon	15086792	15086954	100	+	.	Name=XM_003442309.1;Parent=19372552;ID=19372572;Target=XM_003442309.1 2465 2627 +
LG1	refseq	exon	15087081	15087187	100	+	.	Name=XM_003442309.1;Parent=19372552;ID=19372573;Target=XM_003442309.1 2628 2734 +
LG1	refseq	exon	15088197	15088241	100	+	.	Name=XM_003442309.1;Parent=19372552;ID=19372574;Target=XM_003442309.1 2735 2779 +
LG1	refseq	exon	15088605	15088741	100	+	.	Name=XM_003442309.1;Parent=19372552;ID=19372575;Target=XM_003442309.1 2780 2916 +
LG1	refseq	exon	15089137	15089281	100	+	.	Name=XM_003442309.1;Parent=19372552;ID=19372576;Target=XM_003442309.1 2917 3061 +
LG1	refseq	exon	15089842	15089904	100	+	.	Name=XM_003442309.1;Parent=19372552;ID=19372577;Target=XM_003442309.1 3062 3124 +
LG1	refseq	exon	15090172	15090239	100	+	.	Name=XM_003442309.1;Parent=19372552;ID=19372578;Target=XM_003442309.1 3125 3192 +
LG1	refseq	exon	15091369	15091597	78	+	.	Name=XM_003442309.1;Parent=19372552;ID=19372579;Target=XM_003442309.1 3193 3372 +
LG1	refseq	exon	15091719	15091806	100	+	.	Name=XM_003442309.1;Parent=19372552;ID=19372580;Target=XM_003442309.1 3373 3460 +
LG1	refseq	exon	15093111	15093156	100	+	.	Name=XM_003442309.1;Parent=19372552;ID=19372581;Target=XM_003442309.1 3461 3506 +
LG1	refseq	exon	15094024	15094129	95	+	.	Name=XM_003442309.1;Parent=19372552;ID=19372582;Target=XM_003442309.1 3507 3613 +
LG1	refseq	exon	15095204	15095302	98	+	.	Name=XM_003442309.1;Parent=19372552;ID=19372583;Target=XM_003442309.1 3614 3712 +
LG1	refseq	exon	15095981	15096017	100	+	.	Name=XM_003442309.1;Parent=19372552;ID=19372584;Target=XM_003442309.1 3713 3749 +
LG1	refseq	exon	15097666	15097688	100	+	.	Name=XM_003442309.1;Parent=19372552;ID=19372585;Target=XM_003442309.1 3750 3772 +
LG1	refseq	exon	15097779	15097834	100	+	.	Name=XM_003442309.1;Parent=19372552;ID=19372586;Target=XM_003442309.1 3773 3828 +
LG1	refseq	exon	15097909	15097998	100	+	.	Name=XM_003442309.1;Parent=19372552;ID=19372587;Target=XM_003442309.1 3829 3918 +
LG1	refseq	exon	15100248	15100373	100	+	.	Name=XM_003442309.1;Parent=19372552;ID=19372588;Target=XM_003442309.1 3919 4044 +
LG1	refseq	exon	15100746	15101010	100	+	.	Name=XM_003442309.1;Parent=19372552;ID=19372589;Target=XM_003442309.1 4045 4309 +
LG1	refseq	CDS	15073192	15073274	100	+	0	Name=XM_003442309.1;Parent=19372552;ID=19372590;Target=XM_003442309.1 1 83 +
LG1	refseq	CDS	15074937	15074994	100	+	1	Name=XM_003442309.1;Parent=19372552;ID=19372591;Target=XM_003442309.1 84 141 +
LG1	refseq	CDS	15075138	15075292	100	+	0	Name=XM_003442309.1;Parent=19372552;ID=19372592;Target=XM_003442309.1 142 296 +
LG1	refseq	CDS	15076726	15076812	100	+	1	Name=XM_003442309.1;Parent=19372552;ID=19372593;Target=XM_003442309.1 297 383 +
LG1	refseq	CDS	15079199	15079287	100	+	1	Name=XM_003442309.1;Parent=19372552;ID=19372594;Target=XM_003442309.1 384 472 +
LG1	refseq	CDS	15080896	15080946	100	+	2	Name=XM_003442309.1;Parent=19372552;ID=19372595;Target=XM_003442309.1 473 523 +
LG1	refseq	CDS	15081145	15081309	100	+	2	Name=XM_003442309.1;Parent=19372552;ID=19372596;Target=XM_003442309.1 524 688 +
LG1	refseq	CDS	15081713	15081874	100	+	2	Name=XM_003442309.1;Parent=19372552;ID=19372597;Target=XM_003442309.1 689 850 +
LG1	refseq	CDS	15082083	15082224	100	+	2	Name=XM_003442309.1;Parent=19372552;ID=19372598;Target=XM_003442309.1 851 992 +
LG1	refseq	CDS	15082448	15082647	100	+	1	Name=XM_003442309.1;Parent=19372552;ID=19372599;Target=XM_003442309.1 993 1192 +
LG1	refseq	CDS	15083038	15083091	100	+	2	Name=XM_003442309.1;Parent=19372552;ID=19372600;Target=XM_003442309.1 1193 1246 +
LG1	refseq	CDS	15083330	15083457	100	+	2	Name=XM_003442309.1;Parent=19372552;ID=19372601;Target=XM_003442309.1 1247 1374 +
LG1	refseq	CDS	15083693	15083876	100	+	0	Name=XM_003442309.1;Parent=19372552;ID=19372602;Target=XM_003442309.1 1375 1558 +
LG1	refseq	CDS	15084242	15084416	100	+	2	Name=XM_003442309.1;Parent=19372552;ID=19372603;Target=XM_003442309.1 1559 1733 +
LG1	refseq	CDS	15084517	15084638	100	+	1	Name=XM_003442309.1;Parent=19372552;ID=19372604;Target=XM_003442309.1 1734 1855 +
LG1	refseq	CDS	15084742	15084929	100	+	2	Name=XM_003442309.1;Parent=19372552;ID=19372605;Target=XM_003442309.1 1856 2043 +
LG1	refseq	CDS	15085141	15085267	100	+	0	Name=XM_003442309.1;Parent=19372552;ID=19372606;Target=XM_003442309.1 2044 2170 +
LG1	refseq	CDS	15085391	15085569	100	+	2	Name=XM_003442309.1;Parent=19372552;ID=19372607;Target=XM_003442309.1 2171 2349 +
LG1	refseq	CDS	15086384	15086498	100	+	0	Name=XM_003442309.1;Parent=19372552;ID=19372608;Target=XM_003442309.1 2350 2464 +
LG1	refseq	CDS	15086792	15086954	100	+	2	Name=XM_003442309.1;Parent=19372552;ID=19372609;Target=XM_003442309.1 2465 2627 +
LG1	refseq	CDS	15087081	15087187	100	+	1	Name=XM_003442309.1;Parent=19372552;ID=19372610;Target=XM_003442309.1 2628 2734 +
LG1	refseq	CDS	15088197	15088241	100	+	2	Name=XM_003442309.1;Parent=19372552;ID=19372611;Target=XM_003442309.1 2735 2779 +
LG1	refseq	CDS	15088605	15088741	100	+	2	Name=XM_003442309.1;Parent=19372552;ID=19372612;Target=XM_003442309.1 2780 2916 +
LG1	refseq	CDS	15089137	15089281	100	+	0	Name=XM_003442309.1;Parent=19372552;ID=19372613;Target=XM_003442309.1 2917 3061 +
LG1	refseq	CDS	15089842	15089904	100	+	2	Name=XM_003442309.1;Parent=19372552;ID=19372614;Target=XM_003442309.1 3062 3124 +
LG1	refseq	CDS	15090172	15090239	100	+	2	Name=XM_003442309.1;Parent=19372552;ID=19372615;Target=XM_003442309.1 3125 3192 +
LG1	refseq	CDS	15091369	15091489	59	+	0	Name=XM_003442309.1;Parent=19372552;ID=19372616;Target=XM_003442309.1 3193 3264 +
LG1	refseq	mRNA	15145622	15555371	.	-	.	Name=XM_003442308.1;ID=19374220;identity=100.0;coverage=100.0;Note= PREDICTED: Oreochromis niloticus CUB and sushi domain-containing protein 1-like (LOC100698036), mRNA
LG1	refseq	exon	15555236	15555371	100	-	.	Name=XM_003442308.1;Parent=19374220;ID=19374221;Target=XM_003442308.1 1 136 +
LG1	refseq	exon	15446769	15446985	100	-	.	Name=XM_003442308.1;Parent=19374220;ID=19374222;Target=XM_003442308.1 137 353 +
LG1	refseq	exon	15406939	15407051	100	-	.	Name=XM_003442308.1;Parent=19374220;ID=19374223;Target=XM_003442308.1 354 466 +
LG1	refseq	exon	15340221	15340415	100	-	.	Name=XM_003442308.1;Parent=19374220;ID=19374224;Target=XM_003442308.1 467 661 +
LG1	refseq	exon	15339128	15339335	100	-	.	Name=XM_003442308.1;Parent=19374220;ID=19374225;Target=XM_003442308.1 662 869 +
LG1	refseq	exon	15328289	15328401	100	-	.	Name=XM_003442308.1;Parent=19374220;ID=19374226;Target=XM_003442308.1 870 982 +
LG1	refseq	exon	15327274	15327351	100	-	.	Name=XM_003442308.1;Parent=19374220;ID=19374227;Target=XM_003442308.1 983 1060 +
LG1	refseq	exon	15318329	15318410	100	-	.	Name=XM_003442308.1;Parent=19374220;ID=19374228;Target=XM_003442308.1 1061 1142 +
LG1	refseq	exon	15312243	15312367	100	-	.	Name=XM_003442308.1;Parent=19374220;ID=19374229;Target=XM_003442308.1 1143 1267 +
LG1	refseq	exon	15305224	15305345	100	-	.	Name=XM_003442308.1;Parent=19374220;ID=19374230;Target=XM_003442308.1 1268 1389 +
LG1	refseq	exon	15291934	15292037	100	-	.	Name=XM_003442308.1;Parent=19374220;ID=19374231;Target=XM_003442308.1 1390 1493 +
LG1	refseq	exon	15291686	15291798	100	-	.	Name=XM_003442308.1;Parent=19374220;ID=19374232;Target=XM_003442308.1 1494 1606 +
LG1	refseq	exon	15287470	15287652	100	-	.	Name=XM_003442308.1;Parent=19374220;ID=19374233;Target=XM_003442308.1 1607 1789 +
LG1	refseq	exon	15287076	15287261	100	-	.	Name=XM_003442308.1;Parent=19374220;ID=19374234;Target=XM_003442308.1 1790 1975 +
LG1	refseq	exon	15279237	15279377	100	-	.	Name=XM_003442308.1;Parent=19374220;ID=19374235;Target=XM_003442308.1 1976 2116 +
LG1	refseq	exon	15275376	15275497	100	-	.	Name=XM_003442308.1;Parent=19374220;ID=19374236;Target=XM_003442308.1 2117 2238 +
LG1	refseq	exon	15275170	15275242	100	-	.	Name=XM_003442308.1;Parent=19374220;ID=19374237;Target=XM_003442308.1 2239 2311 +
LG1	refseq	exon	15273749	15273887	100	-	.	Name=XM_003442308.1;Parent=19374220;ID=19374238;Target=XM_003442308.1 2312 2450 +
LG1	refseq	exon	15272716	15272903	100	-	.	Name=XM_003442308.1;Parent=19374220;ID=19374239;Target=XM_003442308.1 2451 2638 +
LG1	refseq	exon	15272412	15272600	100	-	.	Name=XM_003442308.1;Parent=19374220;ID=19374240;Target=XM_003442308.1 2639 2827 +
LG1	refseq	exon	15266435	15266551	100	-	.	Name=XM_003442308.1;Parent=19374220;ID=19374241;Target=XM_003442308.1 2828 2944 +
LG1	refseq	exon	15265668	15265883	100	-	.	Name=XM_003442308.1;Parent=19374220;ID=19374242;Target=XM_003442308.1 2945 3160 +
LG1	refseq	exon	15264717	15264905	100	-	.	Name=XM_003442308.1;Parent=19374220;ID=19374243;Target=XM_003442308.1 3161 3349 +
LG1	refseq	exon	15261322	15261491	100	-	.	Name=XM_003442308.1;Parent=19374220;ID=19374244;Target=XM_003442308.1 3350 3519 +
LG1	refseq	exon	15253278	15253434	100	-	.	Name=XM_003442308.1;Parent=19374220;ID=19374245;Target=XM_003442308.1 3520 3676 +
LG1	refseq	exon	15249518	15249709	100	-	.	Name=XM_003442308.1;Parent=19374220;ID=19374246;Target=XM_003442308.1 3677 3868 +
LG1	refseq	exon	15243849	15243975	100	-	.	Name=XM_003442308.1;Parent=19374220;ID=19374247;Target=XM_003442308.1 3869 3995 +
LG1	refseq	exon	15243239	15243450	100	-	.	Name=XM_003442308.1;Parent=19374220;ID=19374248;Target=XM_003442308.1 3996 4207 +
LG1	refseq	exon	15240516	15240707	100	-	.	Name=XM_003442308.1;Parent=19374220;ID=19374249;Target=XM_003442308.1 4208 4399 +
LG1	refseq	exon	15238487	15238625	100	-	.	Name=XM_003442308.1;Parent=19374220;ID=19374250;Target=XM_003442308.1 4400 4538 +
LG1	refseq	exon	15232894	15233081	100	-	.	Name=XM_003442308.1;Parent=19374220;ID=19374251;Target=XM_003442308.1 4539 4726 +
LG1	refseq	exon	15231214	15231408	100	-	.	Name=XM_003442308.1;Parent=19374220;ID=19374252;Target=XM_003442308.1 4727 4921 +
LG1	refseq	exon	15222334	15222450	100	-	.	Name=XM_003442308.1;Parent=19374220;ID=19374253;Target=XM_003442308.1 4922 5038 +
LG1	refseq	exon	15222098	15222211	100	-	.	Name=XM_003442308.1;Parent=19374220;ID=19374254;Target=XM_003442308.1 5039 5152 +
LG1	refseq	exon	15220188	15220283	100	-	.	Name=XM_003442308.1;Parent=19374220;ID=19374255;Target=XM_003442308.1 5153 5248 +
LG1	refseq	exon	15219848	15220051	100	-	.	Name=XM_003442308.1;Parent=19374220;ID=19374256;Target=XM_003442308.1 5249 5452 +
LG1	refseq	exon	15218749	15218873	100	-	.	Name=XM_003442308.1;Parent=19374220;ID=19374257;Target=XM_003442308.1 5453 5577 +
LG1	refseq	exon	15218531	15218627	100	-	.	Name=XM_003442308.1;Parent=19374220;ID=19374258;Target=XM_003442308.1 5578 5674 +
LG1	refseq	exon	15217559	15217663	100	-	.	Name=XM_003442308.1;Parent=19374220;ID=19374259;Target=XM_003442308.1 5675 5779 +
LG1	refseq	exon	15212733	15212851	100	-	.	Name=XM_003442308.1;Parent=19374220;ID=19374260;Target=XM_003442308.1 5780 5898 +
LG1	refseq	exon	15212356	15212425	100	-	.	Name=XM_003442308.1;Parent=19374220;ID=19374261;Target=XM_003442308.1 5899 5968 +
LG1	refseq	exon	15211698	15211814	100	-	.	Name=XM_003442308.1;Parent=19374220;ID=19374262;Target=XM_003442308.1 5969 6085 +
LG1	refseq	exon	15210992	15211201	100	-	.	Name=XM_003442308.1;Parent=19374220;ID=19374263;Target=XM_003442308.1 6086 6295 +
LG1	refseq	exon	15208743	15208931	100	-	.	Name=XM_003442308.1;Parent=19374220;ID=19374264;Target=XM_003442308.1 6296 6484 +
LG1	refseq	exon	15208099	15208276	100	-	.	Name=XM_003442308.1;Parent=19374220;ID=19374265;Target=XM_003442308.1 6485 6662 +
LG1	refseq	exon	15202002	15202147	100	-	.	Name=XM_003442308.1;Parent=19374220;ID=19374266;Target=XM_003442308.1 6663 6808 +
LG1	refseq	exon	15200661	15200741	100	-	.	Name=XM_003442308.1;Parent=19374220;ID=19374267;Target=XM_003442308.1 6809 6889 +
LG1	refseq	exon	15197943	15198056	100	-	.	Name=XM_003442308.1;Parent=19374220;ID=19374268;Target=XM_003442308.1 6890 7003 +
LG1	refseq	exon	15195962	15196078	100	-	.	Name=XM_003442308.1;Parent=19374220;ID=19374269;Target=XM_003442308.1 7004 7120 +
LG1	refseq	exon	15195517	15195588	100	-	.	Name=XM_003442308.1;Parent=19374220;ID=19374270;Target=XM_003442308.1 7121 7192 +
LG1	refseq	exon	15192307	15192453	100	-	.	Name=XM_003442308.1;Parent=19374220;ID=19374271;Target=XM_003442308.1 7193 7339 +
LG1	refseq	exon	15189042	15189230	100	-	.	Name=XM_003442308.1;Parent=19374220;ID=19374272;Target=XM_003442308.1 7340 7528 +
LG1	refseq	exon	15188733	15188918	100	-	.	Name=XM_003442308.1;Parent=19374220;ID=19374273;Target=XM_003442308.1 7529 7714 +
LG1	refseq	exon	15188204	15188401	100	-	.	Name=XM_003442308.1;Parent=19374220;ID=19374274;Target=XM_003442308.1 7715 7912 +
LG1	refseq	exon	15186320	15186493	100	-	.	Name=XM_003442308.1;Parent=19374220;ID=19374275;Target=XM_003442308.1 7913 8086 +
LG1	refseq	exon	15185068	15185241	100	-	.	Name=XM_003442308.1;Parent=19374220;ID=19374276;Target=XM_003442308.1 8087 8260 +
LG1	refseq	exon	15184620	15184793	100	-	.	Name=XM_003442308.1;Parent=19374220;ID=19374277;Target=XM_003442308.1 8261 8434 +
LG1	refseq	exon	15183175	15183363	100	-	.	Name=XM_003442308.1;Parent=19374220;ID=19374278;Target=XM_003442308.1 8435 8623 +
LG1	refseq	exon	15181471	15181647	100	-	.	Name=XM_003442308.1;Parent=19374220;ID=19374279;Target=XM_003442308.1 8624 8800 +
LG1	refseq	exon	15175090	15175275	100	-	.	Name=XM_003442308.1;Parent=19374220;ID=19374280;Target=XM_003442308.1 8801 8986 +
LG1	refseq	exon	15171225	15171401	100	-	.	Name=XM_003442308.1;Parent=19374220;ID=19374281;Target=XM_003442308.1 8987 9163 +
LG1	refseq	exon	15170541	15170726	100	-	.	Name=XM_003442308.1;Parent=19374220;ID=19374282;Target=XM_003442308.1 9164 9349 +
LG1	refseq	exon	15164955	15165128	100	-	.	Name=XM_003442308.1;Parent=19374220;ID=19374283;Target=XM_003442308.1 9350 9523 +
LG1	refseq	exon	15164756	15164822	100	-	.	Name=XM_003442308.1;Parent=19374220;ID=19374284;Target=XM_003442308.1 9524 9590 +
LG1	refseq	exon	15164430	15164536	100	-	.	Name=XM_003442308.1;Parent=19374220;ID=19374285;Target=XM_003442308.1 9591 9697 +
LG1	refseq	exon	15162341	15162414	100	-	.	Name=XM_003442308.1;Parent=19374220;ID=19374286;Target=XM_003442308.1 9698 9771 +
LG1	refseq	exon	15161294	15161405	100	-	.	Name=XM_003442308.1;Parent=19374220;ID=19374287;Target=XM_003442308.1 9772 9883 +
LG1	refseq	exon	15160929	15161108	100	-	.	Name=XM_003442308.1;Parent=19374220;ID=19374288;Target=XM_003442308.1 9884 10063 +
LG1	refseq	exon	15160354	15160425	100	-	.	Name=XM_003442308.1;Parent=19374220;ID=19374289;Target=XM_003442308.1 10064 10135 +
LG1	refseq	exon	15159557	15159718	100	-	.	Name=XM_003442308.1;Parent=19374220;ID=19374290;Target=XM_003442308.1 10136 10297 +
LG1	refseq	exon	15155109	15155221	100	-	.	Name=XM_003442308.1;Parent=19374220;ID=19374291;Target=XM_003442308.1 10298 10410 +
LG1	refseq	exon	15153076	15153163	100	-	.	Name=XM_003442308.1;Parent=19374220;ID=19374292;Target=XM_003442308.1 10411 10498 +
LG1	refseq	exon	15152725	15152851	100	-	.	Name=XM_003442308.1;Parent=19374220;ID=19374293;Target=XM_003442308.1 10499 10625 +
LG1	refseq	exon	15145622	15145781	100	-	.	Name=XM_003442308.1;Parent=19374220;ID=19374294;Target=XM_003442308.1 10626 10785 +
LG1	refseq	CDS	15555236	15555371	100	-	0	Name=XM_003442308.1;Parent=19374220;ID=19374295;Target=XM_003442308.1 1 136 +
LG1	refseq	CDS	15446769	15446985	100	-	2	Name=XM_003442308.1;Parent=19374220;ID=19374296;Target=XM_003442308.1 137 353 +
LG1	refseq	CDS	15406939	15407051	100	-	1	Name=XM_003442308.1;Parent=19374220;ID=19374297;Target=XM_003442308.1 354 466 +
LG1	refseq	CDS	15340221	15340415	100	-	2	Name=XM_003442308.1;Parent=19374220;ID=19374298;Target=XM_003442308.1 467 661 +
LG1	refseq	CDS	15339128	15339335	100	-	2	Name=XM_003442308.1;Parent=19374220;ID=19374299;Target=XM_003442308.1 662 869 +
LG1	refseq	CDS	15328289	15328401	100	-	1	Name=XM_003442308.1;Parent=19374220;ID=19374300;Target=XM_003442308.1 870 982 +
LG1	refseq	CDS	15327274	15327351	100	-	2	Name=XM_003442308.1;Parent=19374220;ID=19374301;Target=XM_003442308.1 983 1060 +
LG1	refseq	CDS	15318329	15318410	100	-	2	Name=XM_003442308.1;Parent=19374220;ID=19374302;Target=XM_003442308.1 1061 1142 +
LG1	refseq	CDS	15312243	15312367	100	-	1	Name=XM_003442308.1;Parent=19374220;ID=19374303;Target=XM_003442308.1 1143 1267 +
LG1	refseq	CDS	15305224	15305345	100	-	2	Name=XM_003442308.1;Parent=19374220;ID=19374304;Target=XM_003442308.1 1268 1389 +
LG1	refseq	CDS	15291934	15292037	100	-	0	Name=XM_003442308.1;Parent=19374220;ID=19374305;Target=XM_003442308.1 1390 1493 +
LG1	refseq	CDS	15291686	15291798	100	-	1	Name=XM_003442308.1;Parent=19374220;ID=19374306;Target=XM_003442308.1 1494 1606 +
LG1	refseq	CDS	15287470	15287652	100	-	2	Name=XM_003442308.1;Parent=19374220;ID=19374307;Target=XM_003442308.1 1607 1789 +
LG1	refseq	CDS	15287076	15287261	100	-	2	Name=XM_003442308.1;Parent=19374220;ID=19374308;Target=XM_003442308.1 1790 1975 +
LG1	refseq	CDS	15279237	15279377	100	-	2	Name=XM_003442308.1;Parent=19374220;ID=19374309;Target=XM_003442308.1 1976 2116 +
LG1	refseq	CDS	15275376	15275497	100	-	2	Name=XM_003442308.1;Parent=19374220;ID=19374310;Target=XM_003442308.1 2117 2238 +
LG1	refseq	CDS	15275170	15275242	100	-	0	Name=XM_003442308.1;Parent=19374220;ID=19374311;Target=XM_003442308.1 2239 2311 +
LG1	refseq	CDS	15273749	15273887	100	-	2	Name=XM_003442308.1;Parent=19374220;ID=19374312;Target=XM_003442308.1 2312 2450 +
LG1	refseq	CDS	15272716	15272903	100	-	1	Name=XM_003442308.1;Parent=19374220;ID=19374313;Target=XM_003442308.1 2451 2638 +
LG1	refseq	CDS	15272412	15272600	100	-	2	Name=XM_003442308.1;Parent=19374220;ID=19374314;Target=XM_003442308.1 2639 2827 +
LG1	refseq	CDS	15266435	15266551	100	-	2	Name=XM_003442308.1;Parent=19374220;ID=19374315;Target=XM_003442308.1 2828 2944 +
LG1	refseq	CDS	15265668	15265883	100	-	2	Name=XM_003442308.1;Parent=19374220;ID=19374316;Target=XM_003442308.1 2945 3160 +
LG1	refseq	CDS	15264717	15264905	100	-	2	Name=XM_003442308.1;Parent=19374220;ID=19374317;Target=XM_003442308.1 3161 3349 +
LG1	refseq	CDS	15261322	15261491	100	-	2	Name=XM_003442308.1;Parent=19374220;ID=19374318;Target=XM_003442308.1 3350 3519 +
LG1	refseq	CDS	15253278	15253434	100	-	0	Name=XM_003442308.1;Parent=19374220;ID=19374319;Target=XM_003442308.1 3520 3676 +
LG1	refseq	CDS	15249518	15249709	100	-	2	Name=XM_003442308.1;Parent=19374220;ID=19374320;Target=XM_003442308.1 3677 3868 +
LG1	refseq	CDS	15243849	15243975	100	-	2	Name=XM_003442308.1;Parent=19374220;ID=19374321;Target=XM_003442308.1 3869 3995 +
LG1	refseq	CDS	15243239	15243450	100	-	1	Name=XM_003442308.1;Parent=19374220;ID=19374322;Target=XM_003442308.1 3996 4207 +
LG1	refseq	CDS	15240516	15240707	100	-	2	Name=XM_003442308.1;Parent=19374220;ID=19374323;Target=XM_003442308.1 4208 4399 +
LG1	refseq	CDS	15238487	15238625	100	-	2	Name=XM_003442308.1;Parent=19374220;ID=19374324;Target=XM_003442308.1 4400 4538 +
LG1	refseq	CDS	15232894	15233081	100	-	1	Name=XM_003442308.1;Parent=19374220;ID=19374325;Target=XM_003442308.1 4539 4726 +
LG1	refseq	CDS	15231214	15231408	100	-	2	Name=XM_003442308.1;Parent=19374220;ID=19374326;Target=XM_003442308.1 4727 4921 +
LG1	refseq	CDS	15222334	15222450	100	-	2	Name=XM_003442308.1;Parent=19374220;ID=19374327;Target=XM_003442308.1 4922 5038 +
LG1	refseq	CDS	15222098	15222211	100	-	2	Name=XM_003442308.1;Parent=19374220;ID=19374328;Target=XM_003442308.1 5039 5152 +
LG1	refseq	CDS	15220188	15220283	100	-	2	Name=XM_003442308.1;Parent=19374220;ID=19374329;Target=XM_003442308.1 5153 5248 +
LG1	refseq	CDS	15219848	15220051	100	-	2	Name=XM_003442308.1;Parent=19374220;ID=19374330;Target=XM_003442308.1 5249 5452 +
LG1	refseq	CDS	15218749	15218873	100	-	2	Name=XM_003442308.1;Parent=19374220;ID=19374331;Target=XM_003442308.1 5453 5577 +
LG1	refseq	CDS	15218531	15218627	100	-	0	Name=XM_003442308.1;Parent=19374220;ID=19374332;Target=XM_003442308.1 5578 5674 +
LG1	refseq	CDS	15217559	15217663	100	-	2	Name=XM_003442308.1;Parent=19374220;ID=19374333;Target=XM_003442308.1 5675 5779 +
LG1	refseq	CDS	15212733	15212851	100	-	2	Name=XM_003442308.1;Parent=19374220;ID=19374334;Target=XM_003442308.1 5780 5898 +
LG1	refseq	CDS	15212356	15212425	100	-	0	Name=XM_003442308.1;Parent=19374220;ID=19374335;Target=XM_003442308.1 5899 5968 +
LG1	refseq	CDS	15211698	15211814	100	-	2	Name=XM_003442308.1;Parent=19374220;ID=19374336;Target=XM_003442308.1 5969 6085 +
LG1	refseq	CDS	15210992	15211201	100	-	2	Name=XM_003442308.1;Parent=19374220;ID=19374337;Target=XM_003442308.1 6086 6295 +
LG1	refseq	CDS	15208743	15208931	100	-	2	Name=XM_003442308.1;Parent=19374220;ID=19374338;Target=XM_003442308.1 6296 6484 +
LG1	refseq	CDS	15208099	15208276	100	-	2	Name=XM_003442308.1;Parent=19374220;ID=19374339;Target=XM_003442308.1 6485 6662 +
LG1	refseq	CDS	15202002	15202147	100	-	1	Name=XM_003442308.1;Parent=19374220;ID=19374340;Target=XM_003442308.1 6663 6808 +
LG1	refseq	CDS	15200661	15200741	100	-	2	Name=XM_003442308.1;Parent=19374220;ID=19374341;Target=XM_003442308.1 6809 6889 +
LG1	refseq	CDS	15197943	15198056	100	-	2	Name=XM_003442308.1;Parent=19374220;ID=19374342;Target=XM_003442308.1 6890 7003 +
LG1	refseq	CDS	15195962	15196078	100	-	2	Name=XM_003442308.1;Parent=19374220;ID=19374343;Target=XM_003442308.1 7004 7120 +
LG1	refseq	CDS	15195517	15195588	100	-	2	Name=XM_003442308.1;Parent=19374220;ID=19374344;Target=XM_003442308.1 7121 7192 +
LG1	refseq	CDS	15192307	15192453	100	-	2	Name=XM_003442308.1;Parent=19374220;ID=19374345;Target=XM_003442308.1 7193 7339 +
LG1	refseq	CDS	15189042	15189230	100	-	2	Name=XM_003442308.1;Parent=19374220;ID=19374346;Target=XM_003442308.1 7340 7528 +
LG1	refseq	CDS	15188733	15188918	100	-	2	Name=XM_003442308.1;Parent=19374220;ID=19374347;Target=XM_003442308.1 7529 7714 +
LG1	refseq	CDS	15188204	15188401	100	-	2	Name=XM_003442308.1;Parent=19374220;ID=19374348;Target=XM_003442308.1 7715 7912 +
LG1	refseq	CDS	15186320	15186493	100	-	2	Name=XM_003442308.1;Parent=19374220;ID=19374349;Target=XM_003442308.1 7913 8086 +
LG1	refseq	CDS	15185068	15185241	100	-	2	Name=XM_003442308.1;Parent=19374220;ID=19374350;Target=XM_003442308.1 8087 8260 +
LG1	refseq	CDS	15184620	15184793	100	-	2	Name=XM_003442308.1;Parent=19374220;ID=19374351;Target=XM_003442308.1 8261 8434 +
LG1	refseq	CDS	15183175	15183363	100	-	2	Name=XM_003442308.1;Parent=19374220;ID=19374352;Target=XM_003442308.1 8435 8623 +
LG1	refseq	CDS	15181471	15181647	100	-	2	Name=XM_003442308.1;Parent=19374220;ID=19374353;Target=XM_003442308.1 8624 8800 +
LG1	refseq	CDS	15175090	15175275	100	-	2	Name=XM_003442308.1;Parent=19374220;ID=19374354;Target=XM_003442308.1 8801 8986 +
LG1	refseq	CDS	15171225	15171401	100	-	2	Name=XM_003442308.1;Parent=19374220;ID=19374355;Target=XM_003442308.1 8987 9163 +
LG1	refseq	CDS	15170541	15170726	100	-	2	Name=XM_003442308.1;Parent=19374220;ID=19374356;Target=XM_003442308.1 9164 9349 +
LG1	refseq	CDS	15164955	15165128	100	-	2	Name=XM_003442308.1;Parent=19374220;ID=19374357;Target=XM_003442308.1 9350 9523 +
LG1	refseq	CDS	15164756	15164822	100	-	2	Name=XM_003442308.1;Parent=19374220;ID=19374358;Target=XM_003442308.1 9524 9590 +
LG1	refseq	CDS	15164430	15164536	100	-	1	Name=XM_003442308.1;Parent=19374220;ID=19374359;Target=XM_003442308.1 9591 9697 +
LG1	refseq	CDS	15162341	15162414	100	-	2	Name=XM_003442308.1;Parent=19374220;ID=19374360;Target=XM_003442308.1 9698 9771 +
LG1	refseq	CDS	15161294	15161405	100	-	0	Name=XM_003442308.1;Parent=19374220;ID=19374361;Target=XM_003442308.1 9772 9883 +
LG1	refseq	CDS	15160929	15161108	100	-	2	Name=XM_003442308.1;Parent=19374220;ID=19374362;Target=XM_003442308.1 9884 10063 +
LG1	refseq	CDS	15160354	15160425	100	-	2	Name=XM_003442308.1;Parent=19374220;ID=19374363;Target=XM_003442308.1 10064 10135 +
LG1	refseq	CDS	15159557	15159718	100	-	2	Name=XM_003442308.1;Parent=19374220;ID=19374364;Target=XM_003442308.1 10136 10297 +
LG1	refseq	CDS	15155109	15155221	100	-	2	Name=XM_003442308.1;Parent=19374220;ID=19374365;Target=XM_003442308.1 10298 10410 +
LG1	refseq	CDS	15153076	15153163	100	-	0	Name=XM_003442308.1;Parent=19374220;ID=19374366;Target=XM_003442308.1 10411 10498 +
LG1	refseq	CDS	15152725	15152851	100	-	2	Name=XM_003442308.1;Parent=19374220;ID=19374367;Target=XM_003442308.1 10499 10625 +
LG1	refseq	CDS	15145624	15145781	100	-	1	Name=XM_003442308.1;Parent=19374220;ID=19374368;Target=XM_003442308.1 10626 10783 +
LG1	refseq	mRNA	15794720	15844685	.	+	.	Name=XM_003454471.1;ID=19652435;identity=100.0;coverage=100.0;Note= PREDICTED: Oreochromis niloticus tetraspanin-15-like (LOC100694179), mRNA
LG1	refseq	exon	15794720	15794812	100	+	.	Name=XM_003454471.1;Parent=19652435;ID=19652436;Target=XM_003454471.1 1 93 +
LG1	refseq	exon	15818089	15818274	100	+	.	Name=XM_003454471.1;Parent=19652435;ID=19652437;Target=XM_003454471.1 94 279 +
LG1	refseq	exon	15819356	15819430	100	+	.	Name=XM_003454471.1;Parent=19652435;ID=19652438;Target=XM_003454471.1 280 354 +
LG1	refseq	exon	15824285	15824380	100	+	.	Name=XM_003454471.1;Parent=19652435;ID=19652439;Target=XM_003454471.1 355 450 +
LG1	refseq	exon	15835432	15835548	100	+	.	Name=XM_003454471.1;Parent=19652435;ID=19652440;Target=XM_003454471.1 451 567 +
LG1	refseq	exon	15840020	15840070	100	+	.	Name=XM_003454471.1;Parent=19652435;ID=19652441;Target=XM_003454471.1 568 618 +
LG1	refseq	exon	15840505	15840618	100	+	.	Name=XM_003454471.1;Parent=19652435;ID=19652442;Target=XM_003454471.1 619 732 +
LG1	refseq	exon	15844542	15844685	100	+	.	Name=XM_003454471.1;Parent=19652435;ID=19652443;Target=XM_003454471.1 733 876 +
LG1	refseq	CDS	15794720	15794812	100	+	0	Name=XM_003454471.1;Parent=19652435;ID=19652444;Target=XM_003454471.1 1 93 +
LG1	refseq	CDS	15818089	15818274	100	+	0	Name=XM_003454471.1;Parent=19652435;ID=19652445;Target=XM_003454471.1 94 279 +
LG1	refseq	CDS	15819356	15819430	100	+	0	Name=XM_003454471.1;Parent=19652435;ID=19652446;Target=XM_003454471.1 280 354 +
LG1	refseq	CDS	15824285	15824380	100	+	0	Name=XM_003454471.1;Parent=19652435;ID=19652447;Target=XM_003454471.1 355 450 +
LG1	refseq	CDS	15835432	15835548	100	+	0	Name=XM_003454471.1;Parent=19652435;ID=19652448;Target=XM_003454471.1 451 567 +
LG1	refseq	CDS	15840020	15840070	100	+	0	Name=XM_003454471.1;Parent=19652435;ID=19652449;Target=XM_003454471.1 568 618 +
LG1	refseq	CDS	15840505	15840618	100	+	0	Name=XM_003454471.1;Parent=19652435;ID=19652450;Target=XM_003454471.1 619 732 +
LG1	refseq	CDS	15844542	15844683	100	+	0	Name=XM_003454471.1;Parent=19652435;ID=19652451;Target=XM_003454471.1 733 874 +
LG1	refseq	mRNA	15898994	15908787	.	+	.	Name=XM_003454472.1;ID=19652863;identity=100.0;coverage=100.0;Note= PREDICTED: Oreochromis niloticus DNA2-like helicase-like (LOC100694443), mRNA
LG1	refseq	exon	15898994	15899353	100	+	.	Name=XM_003454472.1;Parent=19652863;ID=19652864;Target=XM_003454472.1 1 360 +
LG1	refseq	exon	15899525	15899590	100	+	.	Name=XM_003454472.1;Parent=19652863;ID=19652865;Target=XM_003454472.1 361 426 +
LG1	refseq	exon	15899811	15900744	100	+	.	Name=XM_003454472.1;Parent=19652863;ID=19652866;Target=XM_003454472.1 427 1360 +
LG1	refseq	exon	15901016	15901124	100	+	.	Name=XM_003454472.1;Parent=19652863;ID=19652867;Target=XM_003454472.1 1361 1469 +
LG1	refseq	exon	15901457	15901606	100	+	.	Name=XM_003454472.1;Parent=19652863;ID=19652868;Target=XM_003454472.1 1470 1619 +
LG1	refseq	exon	15901861	15902044	100	+	.	Name=XM_003454472.1;Parent=19652863;ID=19652869;Target=XM_003454472.1 1620 1803 +
LG1	refseq	exon	15902245	15902393	100	+	.	Name=XM_003454472.1;Parent=19652863;ID=19652870;Target=XM_003454472.1 1804 1952 +
LG1	refseq	exon	15902617	15902739	100	+	.	Name=XM_003454472.1;Parent=19652863;ID=19652871;Target=XM_003454472.1 1953 2075 +
LG1	refseq	exon	15903121	15903361	100	+	.	Name=XM_003454472.1;Parent=19652863;ID=19652872;Target=XM_003454472.1 2076 2316 +
LG1	refseq	exon	15903451	15903565	100	+	.	Name=XM_003454472.1;Parent=19652863;ID=19652873;Target=XM_003454472.1 2317 2431 +
LG1	refseq	exon	15903715	15903871	100	+	.	Name=XM_003454472.1;Parent=19652863;ID=19652874;Target=XM_003454472.1 2432 2588 +
LG1	refseq	exon	15903972	15904160	100	+	.	Name=XM_003454472.1;Parent=19652863;ID=19652875;Target=XM_003454472.1 2589 2777 +
LG1	refseq	exon	15904555	15904797	100	+	.	Name=XM_003454472.1;Parent=19652863;ID=19652876;Target=XM_003454472.1 2778 3020 +
LG1	refseq	exon	15904898	15905011	100	+	.	Name=XM_003454472.1;Parent=19652863;ID=19652877;Target=XM_003454472.1 3021 3134 +
LG1	refseq	exon	15905140	15905249	100	+	.	Name=XM_003454472.1;Parent=19652863;ID=19652878;Target=XM_003454472.1 3135 3244 +
LG1	refseq	exon	15905492	15905601	100	+	.	Name=XM_003454472.1;Parent=19652863;ID=19652879;Target=XM_003454472.1 3245 3354 +
LG1	refseq	exon	15905715	15905843	100	+	.	Name=XM_003454472.1;Parent=19652863;ID=19652880;Target=XM_003454472.1 3355 3483 +
LG1	refseq	exon	15906044	15906136	100	+	.	Name=XM_003454472.1;Parent=19652863;ID=19652881;Target=XM_003454472.1 3484 3576 +
LG1	refseq	exon	15906286	15906479	100	+	.	Name=XM_003454472.1;Parent=19652863;ID=19652882;Target=XM_003454472.1 3577 3770 +
LG1	refseq	exon	15906614	15906703	100	+	.	Name=XM_003454472.1;Parent=19652863;ID=19652883;Target=XM_003454472.1 3771 3860 +
LG1	refseq	exon	15907499	15907712	100	+	.	Name=XM_003454472.1;Parent=19652863;ID=19652884;Target=XM_003454472.1 3861 4074 +
LG1	refseq	exon	15907889	15907978	100	+	.	Name=XM_003454472.1;Parent=19652863;ID=19652885;Target=XM_003454472.1 4075 4164 +
LG1	refseq	exon	15908134	15908319	100	+	.	Name=XM_003454472.1;Parent=19652863;ID=19652886;Target=XM_003454472.1 4165 4350 +
LG1	refseq	exon	15908409	15908585	100	+	.	Name=XM_003454472.1;Parent=19652863;ID=19652887;Target=XM_003454472.1 4351 4527 +
LG1	refseq	exon	15908743	15908787	100	+	.	Name=XM_003454472.1;Parent=19652863;ID=19652888;Target=XM_003454472.1 4528 4572 +
LG1	refseq	CDS	15899324	15899353	100	+	0	Name=XM_003454472.1;Parent=19652863;ID=19652889;Target=XM_003454472.1 331 360 +
LG1	refseq	CDS	15899525	15899590	100	+	0	Name=XM_003454472.1;Parent=19652863;ID=19652890;Target=XM_003454472.1 361 426 +
LG1	refseq	CDS	15899811	15900744	100	+	0	Name=XM_003454472.1;Parent=19652863;ID=19652891;Target=XM_003454472.1 427 1360 +
LG1	refseq	CDS	15901016	15901124	100	+	2	Name=XM_003454472.1;Parent=19652863;ID=19652892;Target=XM_003454472.1 1361 1469 +
LG1	refseq	CDS	15901457	15901606	100	+	1	Name=XM_003454472.1;Parent=19652863;ID=19652893;Target=XM_003454472.1 1470 1619 +
[truncated: 114 more rows]
